# Supplementary material for: {2,6-Bis[(pyridin-2-yl)sulfanylmeth­yl]pyridine-κ2 N,N′}(η3-prop-2-en­yl)palladium(II) hexa­fluoro­phosphate
Source: Acta Crystallogr Sect E Struct Rep Online. 2014 Mar 15;70(Pt 4):m134–5. doi: 10.1107/S1600536814003961 (PMC3998576; doi:10.1107/S1600536814003961)
Supplement: Supplementary file 1 [file e-70-0m134-sup1.cif]

##############################################################################
#                                                                            #
# This CIF contains the data in a paper accepted for publication in          #
# Acta Crystallographica Section E. It conforms to the requirements of       #
# Notes for Authors for Acta Crystallographica Section E, and has been       #
# peer reviewed under the auspices of the IUCr Commission on Journals.       #
#                                                                            #
# Full details of the Crystallographic Information File format               #
# are given in the paper "The Crystallographic Information File (CIF):       #
# a New Standard Archive File for Crystallography" by S. R. Hall, F. H.      #
# Allen and I. D. Brown [Acta Cryst. (1991), A47, 655-685].                  #
#                                                                            #
# The current version of the core CIF dictionary is obtainable from          #
# ftp://ftp.iucr.org/pub/cif_core.dic.                                       #
#                                                                            #
# Software is freely available for graphical display of the structure(s)     #
# in this CIF. For information consult the CIF software page                 #
# http://www.iucr.org/resources/cif/software.                                #
#                                                                            #
# This file may be used for bona fide research purposes within the           #
# scientific community so long as proper attribution is given to the journal # 
# article from which it was obtained.                                        #
#                                                                            #
##############################################################################
data_I
_audit_creation_method     SHELXL-97
_database_code_depnum_ccdc_archive     'CCDC 988035'
_chemical_name_systematic
;\
{2,6-Bis[(pyridin-2-yl)sulfanylmethyl]pyridine-\k^2^<i>N</i>,<i>N</i>'}(\h^3^-\
prop-2-enyl)palladium(II) hexafluorophosphate
;
_chemical_name_common     ?
_chemical_formula_moiety     'C20 H20 N3 Pd S2 +, F6 P -'
_chemical_formula_sum     'C20 H20 F6 N3 P Pd S2'
_chemical_formula_iupac     '[Pd (C3 H5) (C17 H15 N3 S2)] P F6'
_chemical_formula_weight     617.88
_chemical_melting_point     ?
_symmetry_cell_setting     monoclinic
_symmetry_space_group_name_H-M     'P 21/n'
_symmetry_space_group_name_Hall     '-P 2yn'
loop_
    _symmetry_equiv_pos_as_xyz
    'x, y, z'
    '-x+1/2, y+1/2, -z+1/2'
    '-x, -y, -z'
    'x-1/2, -y-1/2, z-1/2'
_cell_length_a     13.6630(10)
_cell_length_b     13.6670(10)
_cell_length_c     13.7270(10)
_cell_angle_alpha     90.00
_cell_angle_beta     113.010(10)
_cell_angle_gamma     90.00
_cell_volume     2359.3(3)
_cell_formula_units_Z     4
_cell_measurement_reflns_used     136
_cell_measurement_theta_min     2.20
_cell_measurement_theta_max     30.04
_cell_measurement_temperature     293.0(10)
_exptl_crystal_description     prismatic
_exptl_crystal_colour     yellow
_exptl_crystal_size_max     0.4
_exptl_crystal_size_mid     0.32
_exptl_crystal_size_min     0.29
_exptl_crystal_density_diffrn     1.739
_exptl_crystal_density_meas     ?
_exptl_crystal_density_method     'not measured'
_exptl_crystal_F_000     1232
_exptl_absorpt_coefficient_mu     1.093
_exptl_absorpt_correction_type     integration
_exptl_absorpt_process_details     '(SADABS; Bruker, 2005)'
_exptl_absorpt_correction_T_min     0.6340
_exptl_absorpt_correction_T_max     0.6657
_exptl_special_details     ?
_diffrn_ambient_temperature     293.0(10)
_diffrn_radiation_type     MoK\a
_diffrn_radiation_wavelength     0.71073
_diffrn_radiation_source     'fine-focus sealed tube'
_diffrn_radiation_monochromator     graphite
_diffrn_measurement_device_type     'Bruker APEXII CCD'
_diffrn_measurement_method     '\f and \w scans'
_diffrn_detector_area_resol_mean     ?
_diffrn_reflns_number     74899
_diffrn_reflns_av_R_equivalents     0.0275
_diffrn_reflns_av_sigmaI/netI     0.0100
_diffrn_reflns_theta_min     2.195
_diffrn_reflns_theta_max     27.497
_diffrn_reflns_theta_full     25.242
_diffrn_measured_fraction_theta_max     0.999
_diffrn_measured_fraction_theta_full     0.999
_diffrn_reflns_limit_h_min     -17
_diffrn_reflns_limit_h_max     17
_diffrn_reflns_limit_k_min     -17
_diffrn_reflns_limit_k_max     17
_diffrn_reflns_limit_l_min     -17
_diffrn_reflns_limit_l_max     17
_diffrn_standards_number     ?
_diffrn_standards_interval_count     ?
_diffrn_standards_interval_time     ?
_diffrn_standards_decay_%     ?
_refine_special_details
;
Refinement of <i>F</i>^2^ against ALL reflections. The weighted <i>R</i>-factor
<i>wR</i> and goodness of fit <i>S</i> are based on <i>F</i>^2^, conventional
<i>R</i>-factors <i>R</i> are based on <i>F</i>, with <i>F</i> set to zero for
negative <i>F</i>^2^. The threshold expression of <i>F</i>^2^ >
2\s(<i>F</i>^2^) is used only for calculating <i>R</i>-factors(gt) <i>etc</i>.
and is not relevant to the choice of reflections for refinement.
<i>R</i>-factors based on <i>F</i>^2^ are statistically about twice as large
as those based on <i>F</i>, and <i>R</i>- factors based on ALL data will be
even larger.
;
_reflns_number_total     5419
_reflns_number_gt     4912
_reflns_threshold_expression     I>2\s(I)
_refine_ls_structure_factor_coef     Fsqd
_refine_ls_matrix_type     full
_refine_ls_R_factor_all     0.0420
_refine_ls_R_factor_gt     0.0379
_refine_ls_wR_factor_gt     0.1046
_refine_ls_wR_factor_ref     0.1138
_refine_ls_goodness_of_fit_ref     1.071
_refine_ls_restrained_S_all     1.071
_refine_ls_number_reflns     5419
_refine_ls_number_parameters     307
_refine_ls_number_restraints     0
_refine_ls_hydrogen_treatment     constr
_refine_ls_weighting_scheme     calc
_refine_ls_weighting_details
              'w=1/[\s^2^(Fo^2^)+(0.0579P)^2^+2.4402P] where P=(Fo^2^+2Fc^2^)/3'
_atom_sites_solution_hydrogens     geom
_atom_sites_solution_primary     direct
_atom_sites_solution_secondary     difmap
_refine_ls_shift/su_max     0.002
_refine_ls_shift/su_mean     0.000
_refine_diff_density_max     0.569
_refine_diff_density_min     -0.694
_refine_ls_extinction_method     none
_refine_ls_extinction_coef     .
loop_
    _atom_type_symbol
    _atom_type_description
    _atom_type_scat_dispersion_real
    _atom_type_scat_dispersion_imag
    _atom_type_scat_source
    'C' 'C' 0.0033 0.0016
                         'International Tables Vol C Tables 4.2.6.8 and 6.1.1.4'
    'H' 'H' 0.0000 0.0000
                         'International Tables Vol C Tables 4.2.6.8 and 6.1.1.4'
    'N' 'N' 0.0061 0.0033
                         'International Tables Vol C Tables 4.2.6.8 and 6.1.1.4'
    'O' 'O' 0.0106 0.0060
                         'International Tables Vol C Tables 4.2.6.8 and 6.1.1.4'
    'Cu' 'Cu' 0.3201 1.2651
                         'International Tables Vol C Tables 4.2.6.8 and 6.1.1.4'
    'Cl' 'Cl' 0.1484 0.1585
                         'International Tables Vol C Tables 4.2.6.8 and 6.1.1.4'
_computing_data_collection     'APEX2 (Bruker, 2005)'
_computing_cell_refinement     'SAINT (Bruker, 2005)'
_computing_data_reduction     'SAINT (Bruker, 2005)'
_computing_structure_solution     'SHELXS97 (Sheldrick, 2008)'
_computing_structure_refinement     'SHELXL97 (Sheldrick, 2008)'
_computing_molecular_graphics     'SHELXTL (Sheldrick, 2008)'
_computing_publication_material     'SHELXTL (Sheldrick, 2008)'
loop_
    _atom_site_type_symbol
    _atom_site_label
    _atom_site_fract_x
    _atom_site_fract_y
    _atom_site_fract_z
    _atom_site_U_iso_or_equiv
    _atom_site_adp_type
    _atom_site_calc_flag
    _atom_site_occupancy
    _atom_site_disorder_assembly
    _atom_site_disorder_group
    Pd Pd1 0.88269(2) 0.24170(2) 0.51700(2) 0.04910(10) Uani d 1 . .
    S S1 0.92247(8) 0.38395(7) 0.76617(7) 0.0673(2) Uani d 1 . .
    S S2 0.63967(7) 0.29098(8) 0.34786(9) 0.0729(3) Uani d 1 . .
    P P1 0.33006(8) 0.11910(9) 0.58509(8) 0.0708(3) Uani d 1 . .
    N N2 0.8081(2) 0.23926(19) 0.6281(3) 0.0568(6) Uani d 1 . .
    N N1 0.85839(18) 0.39548(17) 0.49428(18) 0.0434(5) Uani d 1 . .
    C C6 0.9869(2) 0.4005(2) 0.6749(2) 0.0540(7) Uani d 1 . .
    H H6A 1.0516 0.4381 0.7090 0.065 Uiso calc 1 . .
    H H6B 1.0064 0.3372 0.6561 0.065 Uiso calc 1 . .
    C C5 0.9163(2) 0.4522(2) 0.5770(2) 0.0472(6) Uani d 1 . .
    C C1 0.7881(2) 0.4391(2) 0.4067(2) 0.0520(6) Uani d 1 . .
    C C7 0.8199(3) 0.2976(3) 0.7103(3) 0.0589(8) Uani d 1 . .
    C C2 0.7764(3) 0.5391(3) 0.4006(3) 0.0678(9) Uani d 1 . .
    H H2 0.7273 0.5677 0.3396 0.081 Uiso calc 1 . .
    C C3 0.8370(3) 0.5967(3) 0.4841(4) 0.0737(10) Uani d 1 . .
    H H3 0.8303 0.6645 0.4801 0.088 Uiso calc 1 . .
    C C12 0.7244(3) 0.3743(3) 0.3162(3) 0.0686(9) Uani d 1 . .
    H H12A 0.7726 0.3371 0.2941 0.082 Uiso calc 1 . .
    H H12B 0.6810 0.4148 0.2570 0.082 Uiso calc 1 . .
    C C14 0.4859(3) 0.3416(4) 0.4160(3) 0.0794(11) Uani d 1 . .
    H H14 0.5013 0.2825 0.4524 0.095 Uiso calc 1 . .
    C C13 0.5421(3) 0.3717(3) 0.3584(3) 0.0688(9) Uani d 1 . .
    C C4 0.9077(3) 0.5525(2) 0.5735(3) 0.0626(8) Uani d 1 . .
    H H4 0.9495 0.5900 0.6313 0.075 Uiso calc 1 . .
    C C15 0.4064(4) 0.4005(5) 0.4192(5) 0.1015(16) Uani d 1 . .
    H H15 0.3664 0.3821 0.4576 0.122 Uiso calc 1 . .
    C C11 0.7291(3) 0.1721(3) 0.6012(4) 0.0767(10) Uani d 1 . .
    H H11 0.7209 0.1299 0.5454 0.092 Uiso calc 1 . .
    C C9 0.6727(4) 0.2240(5) 0.7335(5) 0.0987(17) Uani d 1 . .
    H H9 0.6269 0.2192 0.7687 0.118 Uiso calc 1 . .
    N N3 0.5268(3) 0.4554(3) 0.3068(3) 0.0924(11) Uani d 1 . .
    C C8 0.7514(4) 0.2918(4) 0.7639(4) 0.0842(12) Uani d 1 . .
    H H8 0.7597 0.3341 0.8197 0.101 Uiso calc 1 . .
    C C10 0.6609(4) 0.1628(4) 0.6513(5) 0.0942(15) Uani d 1 . .
    H H10 0.6076 0.1157 0.6298 0.113 Uiso calc 1 . .
    C C17 0.4487(5) 0.5119(5) 0.3121(6) 0.118(2) Uani d 1 . .
    H H17 0.4362 0.5720 0.2776 0.141 Uiso calc 1 . .
    C C16 0.3869(4) 0.4866(5) 0.3648(6) 0.1136(19) Uani d 1 . .
    H H16 0.3321 0.5274 0.3640 0.136 Uiso calc 1 . .
    F F1 0.2921(4) 0.0312(3) 0.6341(3) 0.1496(15) Uani d 1 . .
    F F6 0.3721(4) 0.2025(4) 0.5351(4) 0.175(2) Uani d 1 . .
    F F2 0.4174(3) 0.1344(4) 0.6926(3) 0.1620(18) Uani d 1 . .
    F F3 0.2562(5) 0.1880(5) 0.6114(5) 0.225(3) Uani d 1 . .
    F F5 0.3954(5) 0.0555(5) 0.5459(5) 0.218(3) Uani d 1 . .
    F F4 0.2372(4) 0.1053(6) 0.4768(4) 0.248(4) Uani d 1 . .
    C C18 0.9545(4) 0.2038(3) 0.4089(4) 0.0780(11) Uani d 1 . .
    H H18A 1.0023 0.2399 0.4647 0.094 Uiso calc 0.5 A 1
    H H18B 0.9384 0.2234 0.3395 0.094 Uiso calc 0.5 A 1
    H H18C 0.8832 0.2196 0.3725 0.094 Uiso calc 0.5 B 2
    H H18D 1.0060 0.2322 0.3894 0.094 Uiso calc 0.5 B 2
    C C19 0.9081(6) 0.1225(5) 0.4289(6) 0.0578(16) Uani d 0.5 C 1
    H H19 0.8603 0.0866 0.3729 0.069 Uiso calc 0.5 C 1
    C C19A 0.9822(11) 0.1423(7) 0.4872(13) 0.111(4) Uani d 0.5 C 2
    H H19A 1.0552 0.1318 0.5180 0.133 Uiso calc 0.5 C 2
    C C20 0.9312(4) 0.0929(3) 0.5311(4) 0.0826(12) Uani d 1 . .
    H H20A 0.9789 0.1286 0.5873 0.099 Uiso calc 0.5 C 1
    H H20B 0.8991 0.0372 0.5441 0.099 Uiso calc 0.5 C 1
    H H20C 0.8575 0.0980 0.5064 0.099 Uiso calc 0.5 C 2
    H H20D 0.9676 0.0519 0.5878 0.099 Uiso calc 0.5 C 2
loop_
    _atom_site_aniso_label
    _atom_site_aniso_U_11
    _atom_site_aniso_U_22
    _atom_site_aniso_U_33
    _atom_site_aniso_U_12
    _atom_site_aniso_U_13
    _atom_site_aniso_U_23
    Pd1 0.05044(15) 0.03748(13) 0.06055(17) -0.00211(8) 0.02296(11) -0.00752(8)
    S1 0.0830(6) 0.0675(5) 0.0497(4) 0.0056(4) 0.0242(4) -0.0034(4)
    S2 0.0549(5) 0.0693(6) 0.0831(6) -0.0076(4) 0.0145(4) -0.0209(5)
    P1 0.0635(5) 0.0844(7) 0.0655(5) -0.0011(5) 0.0264(4) 0.0102(5)
    N2 0.0555(15) 0.0507(14) 0.0676(17) 0.0019(11) 0.0279(13) 0.0082(12)
    N1 0.0420(11) 0.0404(11) 0.0485(11) -0.0026(9) 0.0184(9) -0.0029(9)
    C6 0.0487(15) 0.0502(16) 0.0546(16) -0.0003(12) 0.0110(12) -0.0052(13)
    C5 0.0454(13) 0.0422(14) 0.0543(15) -0.0037(11) 0.0198(12) -0.0038(11)
    C1 0.0463(14) 0.0601(17) 0.0497(14) -0.0007(12) 0.0190(12) 0.0035(13)
    C7 0.0612(18) 0.0620(19) 0.0571(17) 0.0161(15) 0.0271(14) 0.0180(15)
    C2 0.0612(19) 0.064(2) 0.073(2) 0.0070(16) 0.0207(17) 0.0240(17)
    C3 0.075(2) 0.0418(16) 0.101(3) 0.0021(16) 0.030(2) 0.0125(17)
    C12 0.0597(19) 0.089(3) 0.0497(17) 0.0001(18) 0.0132(14) -0.0067(17)
    C14 0.071(2) 0.080(3) 0.082(3) -0.011(2) 0.025(2) -0.018(2)
    C13 0.0490(16) 0.074(2) 0.068(2) -0.0065(16) 0.0065(15) -0.0186(18)
    C4 0.0656(19) 0.0416(15) 0.078(2) -0.0077(14) 0.0252(17) -0.0061(15)
    C15 0.080(3) 0.113(4) 0.121(4) -0.014(3) 0.049(3) -0.031(3)
    C11 0.072(2) 0.064(2) 0.096(3) -0.0087(18) 0.035(2) 0.010(2)
    C9 0.082(3) 0.123(4) 0.114(4) 0.019(3) 0.063(3) 0.048(4)
    N3 0.074(2) 0.093(3) 0.100(3) 0.015(2) 0.0233(19) 0.010(2)
    C8 0.087(3) 0.106(3) 0.072(2) 0.027(3) 0.045(2) 0.026(2)
    C10 0.072(3) 0.094(3) 0.126(4) -0.003(2) 0.048(3) 0.036(3)
    C17 0.089(3) 0.102(4) 0.153(5) 0.028(3) 0.039(4) 0.022(4)
    C16 0.079(3) 0.112(5) 0.147(5) 0.019(3) 0.041(3) -0.012(4)
    F1 0.173(4) 0.129(3) 0.151(3) -0.037(3) 0.068(3) 0.034(2)
    F6 0.203(5) 0.191(5) 0.145(3) -0.071(4) 0.083(3) 0.039(3)
    F2 0.135(3) 0.210(5) 0.094(2) -0.044(3) -0.006(2) 0.003(3)
    F3 0.278(6) 0.211(5) 0.264(6) 0.164(5) 0.192(6) 0.149(5)
    F5 0.234(6) 0.219(6) 0.264(6) 0.033(5) 0.167(5) -0.062(5)
    F4 0.142(4) 0.448(11) 0.115(3) -0.104(5) 0.009(3) 0.073(5)
    C18 0.089(3) 0.069(2) 0.092(3) 0.005(2) 0.053(2) -0.017(2)
    C19 0.056(4) 0.047(3) 0.070(4) -0.001(3) 0.024(3) -0.025(3)
    C19A 0.134(10) 0.057(5) 0.189(13) 0.028(6) 0.115(10) 0.002(7)
    C20 0.106(3) 0.0407(17) 0.105(3) 0.0147(19) 0.046(3) -0.0080(18)
_geom_special_details
;
 All esds (except the esd in the dihedral angle between two l.s. planes)
 are estimated using the full covariance matrix.  The cell esds are taken
 into account individually in the estimation of esds in distances, angles
 and torsion angles; correlations between esds in cell parameters are only
 used when they are defined by crystal symmetry.  An approximate (isotropic)
 treatment of cell esds is used for estimating esds involving l.s. planes.
;
loop_
    _geom_bond_atom_site_label_1
    _geom_bond_atom_site_label_2
    _geom_bond_site_symmetry_2
    _geom_bond_distance
    _geom_bond_publ_flag
    Pd1 C19A . 2.073(8) ?
    Pd1 C20 . 2.124(4) ?
    Pd1 N1 . 2.132(2) ?
    Pd1 C18 . 2.137(4) ?
    Pd1 C19 . 2.136(6) ?
    Pd1 N2 . 2.141(3) ?
    S1 C7 . 1.761(4) ?
    S1 C6 . 1.805(3) ?
    S2 C13 . 1.779(4) ?
    S2 C12 . 1.795(4) ?
    P1 F5 . 1.489(4) ?
    P1 F2 . 1.506(3) ?
    P1 F3 . 1.523(5) ?
    P1 F4 . 1.543(4) ?
    P1 F6 . 1.553(4) ?
    P1 F1 . 1.561(4) ?
    N2 C7 . 1.339(5) ?
    N2 C11 . 1.353(5) ?
    N1 C5 . 1.347(4) ?
    N1 C1 . 1.350(4) ?
    C6 C5 . 1.490(4) ?
    C6 H6A . 0.9700 ?
    C6 H6B . 0.9700 ?
    C5 C4 . 1.375(4) ?
    C1 C2 . 1.374(5) ?
    C1 C12 . 1.497(5) ?
    C7 C8 . 1.401(5) ?
    C2 C3 . 1.370(6) ?
    C2 H2 . 0.9300 ?
    C3 C4 . 1.370(5) ?
    C3 H3 . 0.9300 ?
    C12 H12A . 0.9700 ?
    C12 H12B . 0.9700 ?
    C14 C13 . 1.364(6) ?
    C14 C15 . 1.365(7) ?
    C14 H14 . 0.9300 ?
    C13 N3 . 1.318(6) ?
    C4 H4 . 0.9300 ?
    C15 C16 . 1.364(8) ?
    C15 H15 . 0.9300 ?
    C11 C10 . 1.363(6) ?
    C11 H11 . 0.9300 ?
    C9 C8 . 1.357(8) ?
    C9 C10 . 1.363(8) ?
    C9 H9 . 0.9300 ?
    N3 C17 . 1.344(7) ?
    C8 H8 . 0.9300 ?
    C10 H10 . 0.9300 ?
    C17 C16 . 1.353(8) ?
    C17 H17 . 0.9300 ?
    C16 H16 . 0.9300 ?
    C18 C19A . 1.299(14) ?
    C18 C19 . 1.360(9) ?
    C18 H18A . 0.9300 ?
    C18 H18B . 0.9300 ?
    C18 H18C . 0.9300 ?
    C18 H18D . 0.9300 ?
    C19 C20 . 1.373(9) ?
    C19 H19 . 0.9300 ?
    C19A C20 . 1.278(12) ?
    C19A H19A . 0.9300 ?
    C20 H20A . 0.9300 ?
    C20 H20B . 0.9300 ?
    C20 H20C . 0.9300 ?
    C20 H20D . 0.9300 ?
loop_
    _geom_angle_atom_site_label_1
    _geom_angle_atom_site_label_2
    _geom_angle_atom_site_label_3
    _geom_angle_site_symmetry_1
    _geom_angle_site_symmetry_3
    _geom_angle
    _geom_angle_publ_flag
    C19A Pd1 C20 . . 35.4(3) ?
    C19A Pd1 N1 . . 134.0(3) ?
    C20 Pd1 N1 . . 169.28(15) ?
    C19A Pd1 C18 . . 35.9(4) ?
    C20 Pd1 C18 . . 67.68(19) ?
    N1 Pd1 C18 . . 102.98(14) ?
    C20 Pd1 C19 . . 37.6(2) ?
    N1 Pd1 C19 . . 136.0(2) ?
    C18 Pd1 C19 . . 37.1(2) ?
    C19A Pd1 N2 . . 131.5(4) ?
    C20 Pd1 N2 . . 97.96(15) ?
    N1 Pd1 N2 . . 91.68(9) ?
    C18 Pd1 N2 . . 165.10(15) ?
    C19 Pd1 N2 . . 128.3(2) ?
    C7 S1 C6 . . 107.62(15) ?
    C13 S2 C12 . . 101.6(2) ?
    F5 P1 F2 . . 94.4(3) ?
    F5 P1 F3 . . 173.1(4) ?
    F2 P1 F3 . . 91.5(4) ?
    F5 P1 F4 . . 88.0(4) ?
    F2 P1 F4 . . 177.5(4) ?
    F3 P1 F4 . . 86.1(4) ?
    F5 P1 F6 . . 83.8(4) ?
    F2 P1 F6 . . 92.4(3) ?
    F3 P1 F6 . . 92.6(3) ?
    F4 P1 F6 . . 88.3(3) ?
    F5 P1 F1 . . 93.0(3) ?
    F2 P1 F1 . . 87.4(2) ?
    F3 P1 F1 . . 90.7(3) ?
    F4 P1 F1 . . 92.0(3) ?
    F6 P1 F1 . . 176.8(3) ?
    C7 N2 C11 . . 117.1(3) ?
    C7 N2 Pd1 . . 131.0(2) ?
    C11 N2 Pd1 . . 111.5(3) ?
    C5 N1 C1 . . 118.4(3) ?
    C5 N1 Pd1 . . 115.92(19) ?
    C1 N1 Pd1 . . 125.6(2) ?
    C5 C6 S1 . . 111.5(2) ?
    C5 C6 H6A . . 109.3 ?
    S1 C6 H6A . . 109.3 ?
    C5 C6 H6B . . 109.3 ?
    S1 C6 H6B . . 109.3 ?
    H6A C6 H6B . . 108.0 ?
    N1 C5 C4 . . 122.0(3) ?
    N1 C5 C6 . . 116.6(3) ?
    C4 C5 C6 . . 121.4(3) ?
    N1 C1 C2 . . 121.2(3) ?
    N1 C1 C12 . . 117.3(3) ?
    C2 C1 C12 . . 121.5(3) ?
    N2 C7 C8 . . 121.5(4) ?
    N2 C7 S1 . . 125.4(3) ?
    C8 C7 S1 . . 113.0(3) ?
    C3 C2 C1 . . 120.2(3) ?
    C3 C2 H2 . . 119.9 ?
    C1 C2 H2 . . 119.9 ?
    C4 C3 C2 . . 118.7(3) ?
    C4 C3 H3 . . 120.7 ?
    C2 C3 H3 . . 120.7 ?
    C1 C12 S2 . . 113.3(2) ?
    C1 C12 H12A . . 108.9 ?
    S2 C12 H12A . . 108.9 ?
    C1 C12 H12B . . 108.9 ?
    S2 C12 H12B . . 108.9 ?
    H12A C12 H12B . . 107.7 ?
    C13 C14 C15 . . 118.4(5) ?
    C13 C14 H14 . . 120.8 ?
    C15 C14 H14 . . 120.8 ?
    N3 C13 C14 . . 124.5(4) ?
    N3 C13 S2 . . 117.4(3) ?
    C14 C13 S2 . . 118.1(4) ?
    C3 C4 C5 . . 119.5(3) ?
    C3 C4 H4 . . 120.3 ?
    C5 C4 H4 . . 120.3 ?
    C16 C15 C14 . . 118.6(5) ?
    C16 C15 H15 . . 120.7 ?
    C14 C15 H15 . . 120.7 ?
    N2 C11 C10 . . 123.7(5) ?
    N2 C11 H11 . . 118.2 ?
    C10 C11 H11 . . 118.2 ?
    C8 C9 C10 . . 119.8(4) ?
    C8 C9 H9 . . 120.1 ?
    C10 C9 H9 . . 120.1 ?
    C13 N3 C17 . . 115.6(5) ?
    C9 C8 C7 . . 119.3(5) ?
    C9 C8 H8 . . 120.3 ?
    C7 C8 H8 . . 120.3 ?
    C9 C10 C11 . . 118.6(5) ?
    C9 C10 H10 . . 120.7 ?
    C11 C10 H10 . . 120.7 ?
    N3 C17 C16 . . 123.8(6) ?
    N3 C17 H17 . . 118.1 ?
    C16 C17 H17 . . 118.1 ?
    C17 C16 C15 . . 119.0(5) ?
    C17 C16 H16 . . 120.5 ?
    C15 C16 H16 . . 120.5 ?
    C19A C18 Pd1 . . 69.3(4) ?
    C19 C18 Pd1 . . 71.4(3) ?
    C19 C18 H18A . . 120.0 ?
    Pd1 C18 H18A . . 70.5 ?
    C19 C18 H18B . . 120.0 ?
    Pd1 C18 H18B . . 130.8 ?
    H18A C18 H18B . . 120.0 ?
    C19A C18 H18C . . 120.0 ?
    Pd1 C18 H18C . . 69.5 ?
    C19A C18 H18D . . 120.0 ?
    Pd1 C18 H18D . . 134.7 ?
    H18C C18 H18D . . 120.0 ?
    C18 C19 C20 . . 120.5(6) ?
    C18 C19 Pd1 . . 71.5(3) ?
    C20 C19 Pd1 . . 70.7(3) ?
    C18 C19 H19 . . 119.7 ?
    C20 C19 H19 . . 119.7 ?
    Pd1 C19 H19 . . 130.8 ?
    C20 C19A C18 . . 134.1(12) ?
    C20 C19A Pd1 . . 74.5(4) ?
    C18 C19A Pd1 . . 74.7(5) ?
    C20 C19A H19A . . 113.0 ?
    C18 C19A H19A . . 113.0 ?
    Pd1 C19A H19A . . 132.9 ?
    C19A C20 Pd1 . . 70.1(4) ?
    C19 C20 Pd1 . . 71.7(3) ?
    C19 C20 H20A . . 120.0 ?
    Pd1 C20 H20A . . 70.5 ?
    C19 C20 H20B . . 120.0 ?
    Pd1 C20 H20B . . 130.4 ?
    H20A C20 H20B . . 120.0 ?
    C19A C20 H20C . . 120.0 ?
    Pd1 C20 H20C . . 69.0 ?
    C19A C20 H20D . . 120.0 ?
    Pd1 C20 H20D . . 134.3 ?
    H20C C20 H20D . . 120.0 ?
loop_
    _geom_torsion_atom_site_label_1
    _geom_torsion_atom_site_label_2
    _geom_torsion_atom_site_label_3
    _geom_torsion_atom_site_label_4
    _geom_torsion_site_symmetry_1
    _geom_torsion_site_symmetry_2
    _geom_torsion_site_symmetry_3
    _geom_torsion_site_symmetry_4
    _geom_torsion
    _geom_torsion_publ_flag
    C7 S1 C6 C5 . . . . 69.5(2) ?
    C1 N1 C5 C4 . . . . -1.7(4) ?
    Pd1 N1 C5 C4 . . . . -179.3(2) ?
    C1 N1 C5 C6 . . . . 175.5(3) ?
    Pd1 N1 C5 C6 . . . . -2.1(3) ?
    S1 C6 C5 N1 . . . . -94.4(3) ?
    S1 C6 C5 C4 . . . . 82.8(3) ?
    C5 N1 C1 C2 . . . . 0.9(4) ?
    Pd1 N1 C1 C2 . . . . 178.4(2) ?
    C5 N1 C1 C12 . . . . -179.7(3) ?
    Pd1 N1 C1 C12 . . . . -2.3(4) ?
    C11 N2 C7 C8 . . . . -2.2(5) ?
    Pd1 N2 C7 C8 . . . . 170.3(3) ?
    C11 N2 C7 S1 . . . . 175.0(3) ?
    Pd1 N2 C7 S1 . . . . -12.5(4) ?
    C6 S1 C7 N2 . . . . 13.8(3) ?
    C6 S1 C7 C8 . . . . -168.8(3) ?
    N1 C1 C2 C3 . . . . 0.4(5) ?
    C12 C1 C2 C3 . . . . -179.0(3) ?
    C1 C2 C3 C4 . . . . -1.0(6) ?
    N1 C1 C12 S2 . . . . 62.6(4) ?
    C2 C1 C12 S2 . . . . -118.1(3) ?
    C13 S2 C12 C1 . . . . 70.3(3) ?
    C15 C14 C13 N3 . . . . 1.7(6) ?
    C15 C14 C13 S2 . . . . -176.0(3) ?
    C12 S2 C13 N3 . . . . 24.4(3) ?
    C12 S2 C13 C14 . . . . -157.8(3) ?
    C2 C3 C4 C5 . . . . 0.3(6) ?
    N1 C5 C4 C3 . . . . 1.1(5) ?
    C6 C5 C4 C3 . . . . -176.0(3) ?
    C13 C14 C15 C16 . . . . -0.2(7) ?
    C7 N2 C11 C10 . . . . 1.5(6) ?
    Pd1 N2 C11 C10 . . . . -172.4(4) ?
    C14 C13 N3 C17 . . . . -1.1(7) ?
    S2 C13 N3 C17 . . . . 176.6(4) ?
    C10 C9 C8 C7 . . . . -0.3(7) ?
    N2 C7 C8 C9 . . . . 1.6(6) ?
    S1 C7 C8 C9 . . . . -175.9(4) ?
    C8 C9 C10 C11 . . . . -0.3(8) ?
    N2 C11 C10 C9 . . . . -0.3(7) ?
    C13 N3 C17 C16 . . . . -0.9(9) ?
    N3 C17 C16 C15 . . . . 2.3(10) ?
    C14 C15 C16 C17 . . . . -1.7(9) ?
    C19A C18 C19 C20 . . . . 25.8(6) ?
    Pd1 C18 C19 C20 . . . . -53.0(5) ?
    C19A C18 C19 Pd1 . . . . 78.8(6) ?
    C19 C18 C19A C20 . . . . -34.2(11) ?
    Pd1 C18 C19A C20 . . . . 49.4(11) ?
    C19 C18 C19A Pd1 . . . . -83.6(6) ?
    C18 C19A C20 C19 . . . . 33.8(12) ?
    Pd1 C19A C20 C19 . . . . 83.2(6) ?
    C18 C19A C20 Pd1 . . . . -49.5(11) ?
    C18 C19 C20 C19A . . . . -26.3(6) ?
    Pd1 C19 C20 C19A . . . . -79.6(6) ?
    C18 C19 C20 Pd1 . . . . 53.4(5) ?
loop_
    _geom_hbond_atom_site_label_D
    _geom_hbond_atom_site_label_H
    _geom_hbond_atom_site_label_A
    _geom_hbond_site_symmetry_A
    _geom_hbond_distance_DH
    _geom_hbond_distance_HA
    _geom_hbond_distance_DA
    _geom_hbond_angle_DHA
    C3 H3 F3 3_666 0.93 2.42 3.270(8) 151
    C4 H4 F2 2_656 0.93 2.47 3.358(6) 161
    C8 H8 F4 4_666 0.93 2.44 3.317(8) 157
    C12 H12A F3 4_665 0.97 2.45 3.126(8) 126
_shelx_res_checksum     36220
_shelx_res_file
;
TITL TRES0902A_0ma in P2(1)/n
CELL 0.71073 13.663 13.667 13.727 90 113.01 90
ZERR 4 0.001 0.001 0.001 0 0.01 0
LATT 1
SYMM 0.5-X,0.5+Y,0.5-Z
SFAC C H N F P S Pd
UNIT 80 80 12 24 4 8 4
MERG 2
OMIT -4 55
OMIT -1 1 1
OMIT -1 0 1
OMIT 1 1 0
L.S. 6
PLAN  -5
LIST 6
BOND $H
CONF
MORE -1
fmap 2
acta
REM <HKL>/Users/fnic/Desktop/TresActa_lav/bt6949.hkl</HKL>
WGHT    0.057900    2.440200
FVAR       0.11386
PD1   7    0.882693    0.241698    0.517000    11.00000    0.05044    0.03748 =
         0.06055   -0.00752    0.02296   -0.00211
S1    6    0.922466    0.383947    0.766165    11.00000    0.08300    0.06747 =
         0.04970   -0.00340    0.02420    0.00562
S2    6    0.639673    0.290985    0.347857    11.00000    0.05492    0.06931 =
         0.08311   -0.02085    0.01452   -0.00764
P1    5    0.330058    0.119102    0.585095    11.00000    0.06350    0.08437 =
         0.06555    0.01025    0.02642   -0.00115
N2    3    0.808070    0.239263    0.628143    11.00000    0.05546    0.05073 =
         0.06763    0.00820    0.02786    0.00187
N1    3    0.858389    0.395478    0.494277    11.00000    0.04205    0.04042 =
         0.04845   -0.00291    0.01839   -0.00257
C6    1    0.986905    0.400549    0.674904    11.00000    0.04865    0.05021 =
         0.05464   -0.00520    0.01098   -0.00032
AFIX  23
H6A   2    1.051598    0.438136    0.709028    11.00000   -1.20000
H6B   2    1.006361    0.337178    0.656114    11.00000   -1.20000
AFIX   0
C5    1    0.916345    0.452167    0.577031    11.00000    0.04536    0.04221 =
         0.05431   -0.00381    0.01980   -0.00372
C1    1    0.788110    0.439120    0.406657    11.00000    0.04631    0.06009 =
         0.04969    0.00352    0.01895   -0.00073
C7    1    0.819929    0.297640    0.710297    11.00000    0.06119    0.06204 =
         0.05708    0.01795    0.02711    0.01613
C2    1    0.776442    0.539098    0.400590    11.00000    0.06123    0.06353 =
         0.07340    0.02396    0.02071    0.00697
AFIX  43
H2    2    0.727270    0.567720    0.339643    11.00000   -1.20000
AFIX   0
C3    1    0.837032    0.596707    0.484059    11.00000    0.07459    0.04178 =
         0.10056    0.01251    0.02966    0.00208
AFIX  43
H3    2    0.830335    0.664461    0.480115    11.00000   -1.20000
AFIX   0
C12   1    0.724416    0.374310    0.316170    11.00000    0.05973    0.08871 =
         0.04972   -0.00670    0.01319    0.00012
AFIX  23
H12A  2    0.772634    0.337079    0.294091    11.00000   -1.20000
H12B  2    0.681047    0.414794    0.256988    11.00000   -1.20000
AFIX   0
C14   1    0.485882    0.341636    0.416047    11.00000    0.07132    0.08045 =
         0.08174   -0.01797    0.02482   -0.01083
AFIX  43
H14   2    0.501331    0.282470    0.452383    11.00000   -1.20000
AFIX   0
C13   1    0.542089    0.371676    0.358391    11.00000    0.04897    0.07426 =
         0.06802   -0.01858    0.00652   -0.00653
C4    1    0.907711    0.552495    0.573485    11.00000    0.06561    0.04157 =
         0.07796   -0.00611    0.02519   -0.00772
AFIX  43
H4    2    0.949504    0.590022    0.631314    11.00000   -1.20000
AFIX   0
C15   1    0.406411    0.400456    0.419170    11.00000    0.07959    0.11250 =
         0.12117   -0.03110    0.04862   -0.01381
AFIX  43
H15   2    0.366382    0.382139    0.457563    11.00000   -1.20000
AFIX   0
C11   1    0.729126    0.172070    0.601202    11.00000    0.07215    0.06443 =
         0.09575    0.01011    0.03516   -0.00867
AFIX  43
H11   2    0.720943    0.129885    0.545390    11.00000   -1.20000
AFIX   0
C9    1    0.672655    0.223962    0.733500    11.00000    0.08208    0.12272 =
         0.11400    0.04771    0.06300    0.01936
AFIX  43
H9    2    0.626856    0.219202    0.768663    11.00000   -1.20000
AFIX   0
N3    3    0.526850    0.455354    0.306845    11.00000    0.07361    0.09339 =
         0.10044    0.01039    0.02332    0.01541
C8    1    0.751363    0.291848    0.763857    11.00000    0.08697    0.10638 =
         0.07230    0.02594    0.04537    0.02704
AFIX  43
H8    2    0.759718    0.334110    0.819652    11.00000   -1.20000
AFIX   0
C10   1    0.660944    0.162774    0.651301    11.00000    0.07166    0.09376 =
         0.12572    0.03571    0.04797   -0.00321
AFIX  43
H10   2    0.607571    0.115679    0.629845    11.00000   -1.20000
AFIX   0
C17   1    0.448659    0.511935    0.312135    11.00000    0.08949    0.10222 =
         0.15345    0.02176    0.03858    0.02770
AFIX  43
H17   2    0.436235    0.571999    0.277564    11.00000   -1.20000
AFIX   0
C16   1    0.386946    0.486632    0.364817    11.00000    0.07868    0.11213 =
         0.14683   -0.01231    0.04054    0.01860
AFIX  43
H16   2    0.332104    0.527375    0.363976    11.00000   -1.20000
AFIX   0
F1    4    0.292094    0.031181    0.634057    11.00000    0.17334    0.12917 =
         0.15054    0.03381    0.06804   -0.03749
F6    4    0.372124    0.202540    0.535084    11.00000    0.20285    0.19133 =
         0.14479    0.03861    0.08291   -0.07133
F2    4    0.417373    0.134414    0.692568    11.00000    0.13513    0.21014 =
         0.09397    0.00346   -0.00590   -0.04369
F3    4    0.256240    0.188003    0.611404    11.00000    0.27801    0.21133 =
         0.26372    0.14869    0.19173    0.16432
F5    4    0.395423    0.055487    0.545930    11.00000    0.23392    0.21887 =
         0.26439   -0.06233    0.16654    0.03284
F4    4    0.237174    0.105342    0.476841    11.00000    0.14158    0.44841 =
         0.11531    0.07283    0.00862   -0.10368
C18   1    0.954476    0.203838    0.408933    11.00000    0.08925    0.06931 =
         0.09174   -0.01672    0.05315    0.00532
PART 1
AFIX  93
H18A  2    1.002281    0.239918    0.464702    10.50000   -1.20000
H18B  2    0.938404    0.223384    0.339478    10.50000   -1.20000
AFIX  93
PART 0
PART 2
H18C  2    0.883157    0.219560    0.372475    10.50000   -1.20000
H18D  2    1.005962    0.232200    0.389368    10.50000   -1.20000
AFIX   0
PART 0
PART 1
C19   1    0.908079    0.122508    0.428945    10.50000    0.05624    0.04701 =
         0.06952   -0.02466    0.02383   -0.00138
AFIX  43
H19   2    0.860317    0.086635    0.372949    10.50000   -1.20000
AFIX   0
PART 0
PART 2
C19A  1    0.982184    0.142255    0.487196    10.50000    0.13374    0.05730 =
         0.18946    0.00162    0.11548    0.02785
AFIX  43
H19A  2    1.055205    0.131777    0.518033    10.50000   -1.20000
AFIX   0
PART 0
C20   1    0.931158    0.092922    0.531111    11.00000    0.10601    0.04068 =
         0.10526   -0.00795    0.04572    0.01469
PART 1
AFIX  93
H20A  2    0.978875    0.128589    0.587331    10.50000   -1.20000
H20B  2    0.899077    0.037210    0.544112    10.50000   -1.20000
AFIX  93
PART 0
PART 2
H20C  2    0.857536    0.098000    0.506361    10.50000   -1.20000
H20D  2    0.967640    0.051938    0.587823    10.50000   -1.20000
AFIX   0
HKLF 4
REM  TRES0902A_0ma in P2(1)/n
REM R1 =  0.0379 for    4912 Fo > 4sig(Fo)  and  0.0420 for all    5419 data
REM    307 parameters refined using      0 restraints
END
WGHT      0.0579      2.4401
REM Highest difference peak  0.569,  deepest hole -0.694,  1-sigma level  0.083
Q1    1   0.2393  0.1652  0.5361  11.00000  0.05    0.57
Q2    1   0.3515  0.2033  0.6625  11.00000  0.05    0.50
Q3    1   0.3054  0.0467  0.5031  11.00000  0.05    0.47
Q4    1   0.2239  0.0898  0.5927  11.00000  0.05    0.47
Q5    1   0.8776  0.2141  0.5603  11.00000  0.05    0.46
;
_shelxl_version_number         .2013
data_New_Global_Publ_Block
_journal_date_recd_electronic     2013-12-07
_journal_date_accepted     2014-02-20
_journal_name_full     'Acta Crystallographica, Section E'
_journal_year     2014
_journal_volume     70
_journal_issue      4
_journal_page_first     m134
_journal_page_last     m135
_journal_paper_category     QM
_journal_paper_doi     10.1107/S1600536814003961
_journal_coeditor_code     BT6949
_publ_contact_author_name     'Giuseppe Bruno'
_publ_contact_author_address
;
Dipartimento di Scienze Chimiche,
Universita di Messina,
Messina, Italy
;
_publ_contact_author_email     gbruno@unime.it
_publ_contact_author_fax     ?
_publ_contact_author_phone     ?
_publ_section_title
;\
{2,6-Bis[(pyridin-2-yl)sulfanylmethyl]pyridine-\k^2^<i>N</i>,<i>N</i>'}(\h^3^-\
prop-2-enyl)palladium(II) hexafluorophosphate
;
loop_
    _publ_author_name
    _publ_author_footnote
    _publ_author_address
    'Bruno, Giuseppe' .
;
Dipartimento di Scienze Chimiche, Universita di Messina, Messina, Italy
;
    'Nicol\`o, Francesco' .
;
Dipartimento di Scienze Chimiche, Universita di Messina, Messina, Italy
;
    'Tresoldi, Giuseppe' .
;
Dipartimento di Scienze Chimiche, Universita di Messina, Messina, Italy
;
    'Drommi, Dario' .
;
Dipartimento di Scienze Chimiche, Universita di Messina, Messina, Italy
;
    'Mollica Nardo, Viviana' .
;
Dipartimento di Scienze Chimiche, Universita di Messina, Messina, Italy
;
