# Supplementary material for: {2,6-Bis[(pyridin-2-yl)sulfanylmeth­yl]pyridine-κ2 N,N′}(η3-prop-2-en­yl)palladium(II) hexa­fluoro­phosphate
Source: Acta Crystallogr Sect E Struct Rep Online. 2014 Mar 15;70(Pt 4):m134–5. doi: 10.1107/S1600536814003961 (PMC3998576; doi:10.1107/S1600536814003961)
Supplement: Supplementary file 2 [file e-70-0m134-Isup2.hkl]

#
# h,k,l, Fc-squared, Fo-squared, sigma(Fo-squared), status flag
#
data_I
_shelx_title ' TRES0902A_0ma in P2(1)/n'
_shelx_refln_list_code          4
_shelx_F_calc_maximum      266.42
_exptl_crystal_F_000      1232.00
_reflns_d_resolution_high  0.7697

loop_
 _space_group_symop_operation_xyz
 'x, y, z'
 '-x+1/2, y+1/2, -z+1/2'
 '-x, -y, -z'
 'x-1/2, -y-1/2, z-1/2'

_cell_length_a    13.6630
_cell_length_b    13.6670
_cell_length_c    13.7270
_cell_angle_alpha  90.000
_cell_angle_beta  113.010
_cell_angle_gamma  90.000

_shelx_F_squared_multiplier     1.000

loop_
 _refln_index_h
 _refln_index_k
 _refln_index_l
 _refln_F_squared_calc
 _refln_F_squared_meas
 _refln_F_squared_sigma
 _refln_observed_status
   2   0   0       1926.94       1776.83        26.27 o
   4   0   0      29295.38      30994.73       220.33 o
   6   0   0       2054.34       2274.60        14.35 o
   8   0   0       4117.93       4056.85        29.58 o
  10   0   0        193.21        199.22         3.17 o
  12   0   0        304.57        291.83         4.78 o
  14   0   0         72.89         64.49         3.22 o
  16   0   0         40.89         27.19         5.18 o
   2   1   0      66019.58      39882.01      5882.31 o
   3   1   0      16451.01      16958.35        93.83 o
   4   1   0       7051.48       6938.66        33.46 o
   5   1   0         55.44         76.67         1.03 o
   6   1   0       6176.07       6709.50        28.03 o
   7   1   0        583.27        573.86         2.95 o
   8   1   0       2326.81       2231.21         9.95 o
   9   1   0        153.70        184.41         1.83 o
  10   1   0        357.48        309.89         2.63 o
  11   1   0        322.21        375.84         3.47 o
  12   1   0       1468.36       1596.44        10.46 o
  13   1   0        265.73        242.69         4.10 o
  14   1   0        274.87        315.07         4.70 o
  15   1   0          0.91         -2.46         2.05 o
  16   1   0        108.29        123.42         4.24 o
   0   2   0      28102.82      26635.61       563.21 o
   1   2   0      23782.45      21131.05       779.80 o
   2   2   0       3523.11       4059.34        30.98 o
   3   2   0          1.62          5.19         0.56 o
   4   2   0      20813.33      20186.55       112.06 o
   5   2   0        492.76        686.92         3.91 o
   6   2   0        651.61        650.91         3.25 o
   7   2   0        124.15        131.15         1.22 o
   8   2   0       6988.89       7369.36        33.09 o
   9   2   0          8.40          8.93         0.75 o
  10   2   0         84.50         42.15         1.14 o
  11   2   0        240.56        251.45         2.78 o
  12   2   0       1072.75       1043.82         7.56 o
  13   2   0          6.03         11.44         1.70 o
  14   2   0        206.25        240.04         4.47 o
  15   2   0         30.36         38.05         2.86 o
  16   2   0        239.37        232.26         5.93 o
   1   3   0         21.62         23.79         1.98 o
   2   3   0        826.30        719.28         5.72 o
   3   3   0        689.01        813.06         5.39 o
   4   3   0         91.60        121.15         1.50 o
   5   3   0          1.38          5.61         0.66 o
   6   3   0       2807.87       2524.75        11.81 o
   7   3   0          1.62         13.96         0.57 o
   8   3   0        770.60        739.62         4.23 o
   9   3   0       1127.03       1227.80         6.72 o
  10   3   0       3614.44       3905.82        19.75 o
  11   3   0        307.37        314.07         3.17 o
  12   3   0        855.92        876.74         7.01 o
  13   3   0         28.80         25.94         2.00 o
  14   3   0        573.86        590.37         6.81 o
  15   3   0         22.02         36.08         2.99 o
  16   3   0        321.00        371.51         7.57 o
   0   4   0       1458.56       1387.24        10.62 o
   1   4   0          4.51          5.60         0.59 o
   2   4   0       1202.92       1419.43        10.28 o
   3   4   0        377.61        481.59         3.38 o
   4   4   0      12954.90      13749.61       105.70 o
   5   4   0        649.84        550.46         4.03 o
   6   4   0        104.59         66.39         0.96 o
   7   4   0        303.34        330.28         2.36 o
   8   4   0       5882.72       5765.00        28.24 o
   9   4   0         22.36         39.65         1.02 o
  10   4   0        693.70        658.05         4.55 o
  11   4   0        170.43        196.16         2.55 o
  12   4   0       2098.82       2184.54        15.16 o
  13   4   0         20.76         24.68         1.92 o
  14   4   0        206.86        247.77         4.83 o
  15   4   0          0.46          1.16         2.39 o
   1   5   0      11054.29      11154.99        54.82 o
   2   5   0      12783.38      13866.96        67.26 o
   3   5   0        653.44        584.21         3.62 o
   4   5   0        586.34        608.15         4.55 o
   5   5   0       1804.11       2171.51        14.84 o
   6   5   0       4027.08       3803.12        29.15 o
   7   5   0       1676.07       1792.53         9.53 o
   8   5   0       1892.51       2041.77        12.03 o
   9   5   0         23.44         32.78         0.98 o
  10   5   0       2375.80       2483.25        13.55 o
  11   5   0         30.56         28.39         1.39 o
  12   5   0        229.01        194.94         3.18 o
  13   5   0          0.68         -3.16         1.58 o
  14   5   0        499.93        511.19         6.31 o
  15   5   0         41.17         33.43         2.68 o
   0   6   0      23380.45      25685.46       165.37 o
   1   6   0        283.87        241.84         1.84 o
   2   6   0        275.66        249.79         2.72 o
   3   6   0       1787.77       1916.40        10.01 o
   4   6   0      13966.14      14431.34        83.49 o
   5   6   0         44.54         51.06         1.15 o
   6   6   0        184.13        188.59         1.93 o
   7   6   0         41.95         43.71         1.01 o
   8   6   0       1594.33       1618.70         8.83 o
   9   6   0        237.18        230.57         2.38 o
  10   6   0        510.80        470.25         3.62 o
  11   6   0         21.98         26.30         1.33 o
  12   6   0        410.21        395.03         4.54 o
  13   6   0         24.56         19.97         1.72 o
  14   6   0         76.71         87.38         2.66 o
  15   6   0         48.78         40.25         3.04 o
   1   7   0        826.08        738.60         4.14 o
   2   7   0      22585.29      22757.23       101.84 o
   3   7   0       1297.92       1153.80         6.58 o
   4   7   0        815.84        905.59         5.54 o
   5   7   0       1683.57       1615.12        10.45 o
   6   7   0       3945.39       4066.61        21.07 o
   7   7   0        732.91        710.45         4.42 o
   8   7   0        189.34        173.18         2.62 o
   9   7   0         24.63         20.27         1.07 o
  10   7   0        692.15        666.96         4.79 o
  11   7   0         32.31         31.13         1.40 o
  12   7   0        149.28        146.33         2.57 o
  13   7   0         26.01         31.00         2.04 o
  14   7   0        123.97        105.51         3.09 o
  15   7   0          6.66          6.01         2.27 o
   0   8   0      11367.24      10652.78        67.57 o
   1   8   0          2.35         11.74         2.16 o
   2   8   0        529.55        630.89         4.05 o
   3   8   0        966.87       1026.86         7.78 o
   4   8   0       7206.20       7325.29        34.93 o
   5   8   0         63.76         47.55         0.95 o
   6   8   0         71.08         55.24         1.12 o
   7   8   0        260.54        267.61         2.49 o
   8   8   0        455.82        377.46         3.07 o
   9   8   0        188.90        201.32         2.49 o
  10   8   0        222.88        253.15         2.96 o
  11   8   0        269.30        298.49         3.47 o
  12   8   0        213.70        212.52         3.21 o
  13   8   0          7.06          3.57         1.66 o
  14   8   0        174.11        170.20         4.01 o
   1   9   0        690.52        691.81         4.42 o
   2   9   0       7648.93       7672.27        38.95 o
   3   9   0        661.39        681.53         4.47 o
   4   9   0          5.77          4.25         0.93 o
   5   9   0       1538.77       1501.51         8.10 o
   6   9   0       4776.37       4613.14        21.97 o
   7   9   0         24.73         20.67         1.05 o
   8   9   0        167.60        196.06         2.48 o
   9   9   0        910.11        978.06         6.43 o
  10   9   0        489.42        467.09         4.19 o
  11   9   0        157.98        180.93         3.04 o
  12   9   0        157.03        154.16         3.42 o
  13   9   0         92.46        102.43         3.04 o
  14   9   0        147.96        142.64         4.08 o
   0  10   0       1159.61       1118.77         9.41 o
   1  10   0         31.41         25.66         1.08 o
   2  10   0          5.65          2.40         1.30 o
   3  10   0         99.49         85.07         2.27 o
   4  10   0        814.11        844.19         5.60 o
   5  10   0        107.80         99.94         2.04 o
   6  10   0        485.52        495.08         7.13 o
   7  10   0        887.00       1038.68         6.90 o
   8  10   0        855.54        824.44         5.80 o
   9  10   0          5.64         17.75         1.27 o
  10  10   0        678.91        674.97         5.94 o
  11  10   0        440.30        429.88         5.17 o
  12  10   0        300.23        282.65         4.86 o
  13  10   0          0.83         -0.60         1.93 o
   1  11   0        651.76        620.09         5.28 o
   2  11   0       1170.88       1040.38         8.20 o
   3  11   0        279.13        278.47         5.03 o
   4  11   0          0.43          3.54         1.33 o
   5  11   0         70.96         96.40         2.15 o
   6  11   0       1760.89       1824.00        13.05 o
   7  11   0        645.07        700.75         5.43 o
   8  11   0         56.29         38.63         1.58 o
   9  11   0        230.33        236.27         3.14 o
  10  11   0       1056.87       1086.19         8.18 o
  11  11   0         76.24         72.65         2.30 o
  12  11   0         36.64         36.09         2.51 o
   0  12   0         79.09         73.83         3.56 o
   1  12   0        833.51        877.50         7.74 o
   2  12   0         12.22          4.67         1.96 o
   3  12   0        943.32        947.15         7.83 o
   4  12   0        681.33        664.31         7.51 o
   5  12   0        237.85        257.42         3.25 o
   6  12   0         19.54         15.91         1.46 o
   7  12   0        261.51        263.55         3.93 o
   8  12   0        717.05        753.28         6.24 o
   9  12   0         39.01         29.08         2.62 o
  10  12   0        146.00        136.92         3.49 o
  11  12   0        148.56        164.69         3.86 o
  12  12   0        172.61        178.93         4.51 o
   1  13   0       1429.13       1401.48        12.78 o
   2  13   0       1920.88       1881.93        17.17 o
   3  13   0        605.83        598.45         9.51 o
   4  13   0         88.73         79.10         2.26 o
   5  13   0        460.66        469.40         5.02 o
   6  13   0       1220.94       1300.17        10.93 o
   7  13   0          3.59          0.15         1.73 o
   8  13   0          8.58         -0.44         1.74 o
   9  13   0        172.14        173.86         4.19 o
  10  13   0        387.91        423.46         6.12 o
  11  13   0          8.43         10.44         2.53 o
   0  14   0       1727.93       1644.65        28.99 o
   1  14   0       1282.69       1315.43        11.54 o
   2  14   0         11.18          1.61         2.02 o
   3  14   0        583.81        623.57         6.89 o
   4  14   0        645.72        644.03         7.30 o
   5  14   0        173.55        164.44         3.91 o
   6  14   0         80.22         62.34         2.63 o
   7  14   0        194.05        200.85         4.17 o
   8  14   0        206.90        190.05         4.04 o
   9  14   0          3.77         -0.42         1.98 o
  10  14   0         46.58         44.54         2.73 o
   1  15   0        145.48        141.25         4.10 o
   2  15   0       1262.24       1262.93        11.37 o
   3  15   0        129.76        125.57         3.54 o
   4  15   0          1.50         -1.05         1.92 o
   5  15   0        271.18        284.45         4.89 o
   6  15   0        453.61        452.83         6.64 o
   7  15   0          0.82         -2.42         2.17 o
   8  15   0          7.33          2.57         2.21 o
   0  16   0        350.98        340.86         8.45 o
   1  16   0        310.00        318.76         5.83 o
   2  16   0          0.51         -3.96         1.98 o
   3  16   0        121.10        126.60         3.58 o
   4  16   0        323.47        320.42         5.56 o
   5  16   0        146.64        140.62         4.20 o
   6  16   0         77.57         83.65         3.68 o
   7  16   0        202.15        246.73         5.71 o
   1  17   0         48.27         37.74         2.93 o
   2  17   0        259.74        231.51         5.00 o
   3  17   0         87.98         83.25         4.12 o
   4  17   0          6.84          8.97         2.44 o
 -15   0   1         98.18         88.67         5.78 o
 -13   0   1       2098.87       1966.95        20.31 o
 -11   0   1         45.16         98.61         3.75 o
  -9   0   1      11432.52      11643.98        74.78 o
  -7   0   1        586.67        576.68         4.30 o
  -5   0   1      11703.60      11674.91        80.20 o
  -3   0   1       8855.94       9738.63        80.11 o
   1   0   1       5554.90       5114.77       106.08 o
   3   0   1        219.83         94.80         2.18 o
   5   0   1       5171.54       5449.29        35.28 o
   7   0   1        111.46        113.81         1.80 o
   9   0   1       1486.52       1516.48        10.03 o
  11   0   1         61.63         77.17         2.24 o
  13   0   1        206.33        195.83         4.82 o
  15   0   1          0.90         -6.66         3.33 o
 -16   1   1         57.79         50.22         3.30 o
 -15   1   1        125.07        121.12         3.67 o
 -14   1   1         11.99          7.64         2.17 o
 -13   1   1        370.66        395.65         5.93 o
 -12   1   1         20.04         26.09         1.56 o
 -11   1   1       1956.63       1894.37        11.18 o
 -10   1   1         20.06         12.24         0.88 o
  -9   1   1       2564.83       2652.30        12.69 o
  -8   1   1          4.65         17.42         0.62 o
  -7   1   1       3683.97       3396.49        14.15 o
  -6   1   1         26.61         16.09         0.55 o
  -5   1   1       5921.99       6199.46        28.52 o
  -4   1   1       2133.37       2050.07        11.44 o
  -3   1   1      24306.32      24953.97       154.92 o
  -2   1   1       2894.33       1599.24       208.69 o
   0   1   1         27.31          1.62         0.53 o
   1   1   1       1050.03       1306.90        26.53 o
   2   1   1       2522.08       2804.51        15.78 o
   3   1   1      16687.80      17062.42        95.16 o
   4   1   1        959.70       1071.88         5.94 o
   5   1   1       2471.63       3191.34        13.95 o
   6   1   1         75.29        113.20         1.07 o
   7   1   1       6215.87       5357.57        21.96 o
   8   1   1        190.35        185.52         2.37 o
   9   1   1        454.45        399.97         2.71 o
  10   1   1         14.94          6.79         0.85 o
  11   1   1       2604.42       2556.67        13.73 o
  12   1   1         54.41         52.21         1.72 o
  13   1   1        209.17        211.49         3.41 o
  14   1   1        108.00        113.04         4.06 o
  15   1   1        442.10        473.80         7.00 o
 -16   2   1         95.73         88.92         3.75 o
 -15   2   1         26.42         17.93         2.19 o
 -14   2   1         12.66         13.81         2.13 o
 -13   2   1       2629.11       2678.74        18.73 o
 -12   2   1         20.63          5.43         1.49 o
 -11   2   1        167.17        194.77         2.71 o
 -10   2   1        479.04        608.09         4.31 o
  -9   2   1       4652.21       4425.56        19.93 o
  -8   2   1        626.33        666.89         3.79 o
  -7   2   1         81.05         67.93         1.00 o
  -6   2   1        564.75        473.24         2.65 o
  -5   2   1       8205.93       8397.31        45.37 o
  -4   2   1         15.26         12.17         0.67 o
  -3   2   1       1350.19       1598.27         8.99 o
  -2   2   1       2324.40       2489.39        14.17 o
  -1   2   1       2172.78       2062.98        14.11 o
   0   2   1      10960.17      10436.76       346.75 o
   1   2   1      23074.37      22614.46       287.94 o
   2   2   1      22958.69      23440.31       157.89 o
   3   2   1      18370.99      20200.91       133.89 o
   4   2   1       1011.33       1088.40         6.70 o
   5   2   1       5736.25       5768.28        27.44 o
   6   2   1       1110.17       1070.78         4.93 o
   7   2   1       1641.50       1708.81         7.56 o
   8   2   1         12.43         15.89         0.70 o
   9   2   1       1502.61       1384.99         7.24 o
  10   2   1          4.07         12.73         0.89 o
  11   2   1         28.18         30.62         1.27 o
  12   2   1        118.59        136.30         2.73 o
  13   2   1        876.51        924.07         7.50 o
  14   2   1          0.86          4.39         1.88 o
  15   2   1         26.03         38.83         2.94 o
 -16   3   1          0.06         -0.56         2.75 o
 -15   3   1        450.28        448.01         6.73 o
 -14   3   1         70.15         76.00         2.71 o
 -13   3   1         35.24         32.31         2.01 o
 -12   3   1         98.35         97.70         2.27 o
 -11   3   1       1009.23       1036.95         7.03 o
 -10   3   1        244.62        246.73         2.53 o
  -9   3   1        278.62        214.84         2.18 o
  -8   3   1         25.81         11.80         1.21 o
  -7   3   1       2501.87       2188.68         9.59 o
  -6   3   1        558.64        660.64         3.71 o
  -5   3   1       7415.22       7665.67        58.63 o
  -4   3   1        852.30        831.54         5.44 o
  -3   3   1        279.24        197.22         1.60 o
  -2   3   1       3114.14       3170.39        15.78 o
  -1   3   1      21186.31      20880.07       112.13 o
   0   3   1      15457.17      16207.87       125.02 o
   1   3   1      43215.34      46700.07       457.24 o
   2   3   1      10684.62      12080.98        73.48 o
   3   3   1      30132.22      30871.44       246.25 o
   4   3   1         41.29         73.43         1.08 o
   5   3   1       5586.70       6159.51        30.49 o
   6   3   1       1657.45       2194.20        11.67 o
   7   3   1       7682.62       7507.21        36.04 o
   8   3   1         13.08         -0.21         0.63 o
   9   3   1        256.57        244.82         2.21 o
  10   3   1          6.29          3.51         0.88 o
  11   3   1       1237.33       1290.02         8.83 o
  12   3   1        194.26        207.16         3.35 o
  13   3   1         52.57         60.11         2.23 o
  14   3   1         25.37         29.95         2.29 o
  15   3   1        474.48        504.04         9.47 o
 -16   4   1          8.96          4.13         3.15 o
 -15   4   1         27.05         12.88         2.55 o
 -14   4   1          1.26         -2.36         1.82 o
 -13   4   1       1222.51       1319.08        10.41 o
 -12   4   1          0.14          1.86         1.39 o
 -11   4   1         12.01          3.83         1.11 o
 -10   4   1         66.47         53.99         1.27 o
  -9   4   1       2611.48       2379.53        15.03 o
  -8   4   1        189.76        186.52         1.86 o
  -7   4   1         62.07         80.30         1.34 o
  -6   4   1       1486.43       1412.76         8.66 o
  -5   4   1       3916.17       3992.51        26.66 o
  -4   4   1        345.76        379.99         3.05 o
  -3   4   1       2653.10       2671.89        13.50 o
  -2   4   1        918.51        893.52         4.73 o
  -1   4   1       4552.06       4248.80        21.55 o
   0   4   1       1580.43       1405.29         8.28 o
   1   4   1      15678.88      16886.87       136.98 o
   2   4   1       1857.50       2036.02        21.76 o
   3   4   1       7020.77       7253.57        57.40 o
   4   4   1       1379.27       1299.30         8.10 o
   5   4   1       7173.29       7420.91        40.45 o
   6   4   1       1868.61       2000.90        12.18 o
   7   4   1        368.26        404.98         2.77 o
   8   4   1        237.53        204.31         1.90 o
   9   4   1       1393.21       1239.50         7.31 o
  10   4   1        468.98        539.29         4.04 o
  11   4   1         62.73         62.80         1.61 o
  12   4   1          0.66          2.81         1.30 o
  13   4   1        528.33        587.00         6.30 o
  14   4   1        179.64        202.21         4.19 o
  15   4   1        143.59        192.94         4.85 o
 -16   5   1          0.59         -1.64         3.01 o
 -15   5   1        284.01        289.78         7.76 o
 -14   5   1         14.98         21.58         2.21 o
 -13   5   1         30.79         21.62         1.94 o
 -12   5   1        327.20        340.47         4.15 o
 -11   5   1       1528.98       1550.26         9.62 o
 -10   5   1         61.39         49.39         1.26 o
  -9   5   1        161.16        197.55         2.14 o
  -8   5   1       2659.86       2728.67        14.72 o
  -7   5   1        787.01        750.42         5.10 o
  -6   5   1        974.54        921.87         5.71 o
  -5   5   1       4640.51       4613.69        31.13 o
  -4   5   1       3995.92       4339.71        27.18 o
  -3   5   1       5470.16       5258.33        24.81 o
  -2   5   1          0.58          6.30         0.62 o
  -1   5   1       9067.61       9228.21        45.22 o
   0   5   1       2133.60       2370.03        12.11 o
   1   5   1       5659.47       5600.63        31.78 o
   2   5   1        445.34        438.32         3.28 o
   3   5   1      13555.50      13669.49       111.80 o
   4   5   1       1080.11        998.54         8.97 o
   5   5   1       2157.83       2313.46        14.95 o
   6   5   1        135.56        163.71         1.80 o
   7   5   1       3901.80       3922.11        23.86 o
   8   5   1         34.11         24.33         0.95 o
   9   5   1        121.48        145.71         1.89 o
  10   5   1         97.67         90.19         1.73 o
  11   5   1       1017.02       1003.67         7.18 o
  12   5   1         32.45         32.78         1.56 o
  13   5   1          0.00         -0.30         1.58 o
  14   5   1          3.37          7.94         1.97 o
  15   5   1        176.59        201.38         4.95 o
 -15   6   1         25.95         20.04         2.36 o
 -14   6   1          0.36         -2.00         1.89 o
 -13   6   1        595.77        637.65         6.05 o
 -12   6   1         10.78          7.52         1.71 o
 -11   6   1        310.14        307.93         3.22 o
 -10   6   1       1471.40       1585.91         8.63 o
  -9   6   1       3576.04       3569.07        17.92 o
  -8   6   1         21.30         20.89         0.95 o
  -7   6   1       1607.07       1515.17         9.75 o
  -6   6   1       1837.68       1665.80        10.03 o
  -5   6   1       5663.13       5135.83        29.67 o
  -4   6   1        754.52       1086.09         5.61 o
  -3   6   1       9796.06      10825.98        47.54 o
  -2   6   1       5881.18       6550.60        30.94 o
  -1   6   1      12377.78      13412.14        61.48 o
   0   6   1       1609.58       1687.46         8.56 o
   1   6   1      17504.20      18616.61        87.13 o
   2   6   1       1618.55       1632.85        10.00 o
   3   6   1       3314.06       3818.99        23.59 o
   4   6   1       1432.24       1349.45        10.01 o
   5   6   1       3204.48       2849.32        23.73 o
   6   6   1       1077.68       1168.74         7.54 o
   7   6   1        275.76        301.69         2.49 o
   8   6   1        419.36        487.08         3.73 o
   9   6   1       1618.29       1559.07         8.95 o
  10   6   1        662.38        767.56         5.26 o
  11   6   1         22.61         18.98         1.16 o
  12   6   1          7.35          6.40         1.31 o
  13   6   1        377.42        400.74         5.05 o
  14   6   1        199.40        209.02         4.65 o
 -15   7   1        171.13        185.04         4.47 o
 -14   7   1         72.99         97.17         2.96 o
 -13   7   1         81.75         77.22         2.33 o
 -12   7   1        195.17        202.19         3.32 o
 -11   7   1       1851.88       1779.13        10.58 o
 -10   7   1         44.57         20.06         1.26 o
  -9   7   1        844.42        911.86         5.67 o
  -8   7   1       1616.52       1630.02         8.64 o
  -7   7   1       8450.51       8504.07        46.75 o
  -6   7   1       1217.86       1146.53         6.51 o
  -5   7   1       1682.66       1671.99         9.05 o
  -4   7   1        502.57        462.87         2.99 o
  -3   7   1       5711.52       5422.92        24.66 o
  -2   7   1       2417.57       2141.84        10.20 o
  -1   7   1      10178.58      10740.47        46.48 o
   0   7   1        157.33        246.70         1.93 o
   1   7   1       1857.38       2086.64        10.53 o
   2   7   1          1.06         -0.27         0.58 o
   3   7   1       4408.72       4460.72        34.94 o
   4   7   1         33.23         32.66         0.98 o
   5   7   1        221.67        266.64         2.50 o
   6   7   1         55.00         95.10         1.52 o
   7   7   1       2017.92       2009.40        14.07 o
   8   7   1         15.95          0.17         0.87 o
   9   7   1        175.36        198.06         2.26 o
  10   7   1         68.70         55.12         1.48 o
  11   7   1       1183.27       1102.20         7.76 o
  12   7   1         98.38         96.60         2.34 o
  13   7   1         53.32         46.78         2.27 o
  14   7   1         69.10         85.05         2.79 o
 -14   8   1          7.86          7.44         2.05 o
 -13   8   1        251.50        257.35         3.98 o
 -12   8   1          0.44         -0.53         1.46 o
 -11   8   1        460.02        454.28         4.80 o
 -10   8   1         23.04         23.96         1.39 o
  -9   8   1       2388.66       2337.08        12.47 o
  -8   8   1         15.46         25.39         1.10 o
  -7   8   1       2646.67       2701.38        13.36 o
  -6   8   1        324.35        356.71         4.00 o
  -5   8   1       4738.17       4258.48        20.33 o
  -4   8   1        767.84        770.43         5.10 o
  -3   8   1       5022.29       5175.43        27.56 o
  -2   8   1       2247.96       2242.28        11.76 o
  -1   8   1       1604.54       1478.61         7.65 o
   0   8   1         77.93         62.60         1.63 o
   1   8   1       4264.94       4091.54        21.55 o
   2   8   1       5091.14       5091.59        27.16 o
   3   8   1        303.34        355.09         2.82 o
   4   8   1        709.72        772.17         5.31 o
   5   8   1       2586.62       2666.74        17.32 o
   6   8   1       1117.92       1255.15         7.77 o
   7   8   1        614.96        660.25         4.63 o
   8   8   1         47.51         61.44         1.42 o
   9   8   1       1824.28       1896.23        11.51 o
  10   8   1        149.53        169.60         2.53 o
  11   8   1         47.63         50.45         1.57 o
  12   8   1         72.64         62.83         1.94 o
  13   8   1        555.25        521.55         6.04 o
  14   8   1         35.12         35.22         2.52 o
 -14   9   1         66.91         71.42         4.10 o
 -13   9   1         10.96          3.96         1.74 o
 -12   9   1         92.03        104.74         2.76 o
 -11   9   1        644.73        609.71         5.98 o
 -10   9   1        422.09        455.33         4.17 o
  -9   9   1        317.32        359.88         3.53 o
  -8   9   1          5.39          0.47         1.30 o
  -7   9   1       3416.89       3292.05        16.70 o
  -6   9   1         90.86         71.04         1.39 o
  -5   9   1        940.48        979.82         6.03 o
  -4   9   1        203.14        269.06         2.61 o
  -3   9   1       4003.83       3650.60        19.68 o
  -2   9   1        304.74        301.83         2.77 o
  -1   9   1       1648.52       1822.66         9.48 o
   0   9   1       2162.29       2334.47        12.86 o
   1   9   1       1440.50       1534.85         8.73 o
   2   9   1          3.02         12.82         1.28 o
   3   9   1       1584.49       1523.82         9.02 o
   4   9   1       1081.52       1220.47         7.56 o
   5   9   1        388.13        409.76         2.98 o
   6   9   1        258.94        229.09         2.17 o
   7   9   1        867.60        975.74         6.10 o
   8   9   1          5.41         -1.99         1.00 o
   9   9   1          4.61         12.35         1.09 o
  10   9   1        258.68        295.69         3.30 o
  11   9   1        636.54        594.40         5.71 o
  12   9   1          0.77          0.77         1.44 o
  13   9   1          4.73          9.88         1.85 o
 -13  10   1        188.67        189.24         4.17 o
 -12  10   1          2.85          4.46         1.79 o
 -11  10   1         24.38         28.88         2.58 o
 -10  10   1        125.43        123.01         2.80 o
  -9  10   1        979.25        951.17         6.63 o
  -8  10   1          3.45          6.18         1.18 o
  -7  10   1        222.66        261.59         2.88 o
  -6  10   1         44.99         26.49         1.30 o
  -5  10   1        681.64        666.04         5.17 o
  -4  10   1        347.35        352.25         3.42 o
  -3  10   1       2757.13       2846.62        17.13 o
  -2  10   1       1905.17       2015.18        13.06 o
  -1  10   1       1880.27       1763.59        10.24 o
   0  10   1         58.56         85.34         1.78 o
   1  10   1       2784.43       2905.41        16.28 o
   2  10   1       3868.86       4063.97        21.78 o
   3  10   1       1806.76       1929.66        11.80 o
   4  10   1          3.93         -1.69         0.85 o
   5  10   1       4462.83       4673.00        24.01 o
   6  10   1        959.28        927.00         6.49 o
   7  10   1         13.32         25.25         1.20 o
   8  10   1         58.79         69.35         1.64 o
   9  10   1       1521.99       1492.23        10.04 o
  10  10   1        256.43        265.03         3.39 o
  11  10   1          6.41          4.33         1.48 o
  12  10   1         67.22         64.90         2.26 o
  13  10   1        267.76        265.41         4.73 o
 -13  11   1         20.33         14.11         2.06 o
 -12  11   1         92.20         98.04         2.92 o
 -11  11   1        428.45        467.15         5.45 o
 -10  11   1         18.73         28.84         1.91 o
  -9  11   1          1.68         -2.73         1.37 o
  -8  11   1        431.09        435.23         4.91 o
  -7  11   1        657.79        615.75         5.31 o
  -6  11   1         44.91         31.63         1.55 o
  -5  11   1        310.26        338.12         3.63 o
  -4  11   1        508.60        598.72         6.91 o
  -3  11   1        806.41        869.57         7.31 o
  -2  11   1         13.83          5.43         1.27 o
  -1  11   1        938.79       1037.80         7.66 o
   0  11   1        956.64       1056.74         7.56 o
   1  11   1       3012.22       3088.03        18.74 o
   2  11   1          2.12         -0.71         1.47 o
   3  11   1        413.73        510.28         4.87 o
   4  11   1       1923.11       1917.54        11.35 o
   5  11   1        871.50        987.82         6.73 o
   6  11   1         59.53         61.16         1.58 o
   7  11   1        820.69        699.47         5.48 o
   8  11   1        260.60        230.49         3.94 o
   9  11   1          0.86         -1.25         1.34 o
  10  11   1        126.83        145.47         3.86 o
  11  11   1        164.70        166.55         3.22 o
  12  11   1         26.80         25.63         2.15 o
 -12  12   1         63.72         74.36         4.59 o
 -11  12   1        130.16        141.10         4.04 o
 -10  12   1        350.84        353.30         5.05 o
  -9  12   1         26.81         24.38         2.12 o
  -8  12   1         99.38        109.62         2.90 o
  -7  12   1        360.26        347.95         5.29 o
  -6  12   1        897.31        910.38         7.32 o
  -5  12   1        313.79        306.86         4.17 o
  -4  12   1         36.96         30.60         1.75 o
  -3  12   1       1403.23       1553.09        12.45 o
  -2  12   1       1354.19       1371.29        11.48 o
  -1  12   1        474.56        516.45         5.30 o
   0  12   1        349.41        320.38         4.33 o
   1  12   1       2574.33       2824.02        19.15 o
   2  12   1        572.73        552.56         5.45 o
   3  12   1       1328.60       1427.45         9.70 o
   4  12   1         65.56         67.02         1.76 o
   5  12   1        990.59        931.01         7.33 o
   6  12   1        764.38        765.89         6.38 o
   7  12   1        572.27        552.98         5.41 o
   8  12   1         34.53         35.79         1.76 o
   9  12   1        581.64        580.16         5.41 o
  10  12   1        138.32        168.21         3.36 o
  11  12   1         10.85         11.82         2.15 o
 -11  13   1        319.83        331.10         5.43 o
 -10  13   1         65.55         60.74         2.64 o
  -9  13   1         92.38         86.23         3.08 o
  -8  13   1        568.23        635.45         7.45 o
  -7  13   1        686.74        683.33         8.06 o
  -6  13   1        108.31        108.05         2.87 o
  -5  13   1        225.71        220.14         3.86 o
  -4  13   1       1602.88       1539.74        12.13 o
  -3  13   1        941.71        910.27         8.93 o
  -2  13   1        139.86        134.61         4.37 o
  -1  13   1        561.92        608.68         6.66 o
   0  13   1       1042.38        986.83         9.15 o
   1  13   1        446.11        438.22         5.34 o
   2  13   1        333.39        289.99         4.86 o
   3  13   1        490.96        462.32         6.24 o
   4  13   1        181.39        166.03         3.63 o
   5  13   1        191.19        178.58         3.33 o
   6  13   1         97.62        107.42         3.68 o
   7  13   1        389.72        375.32         4.64 o
   8  13   1        159.08        174.23         4.07 o
   9  13   1          4.43          3.57         1.87 o
  10  13   1         59.22         59.46         2.64 o
 -10  14   1        120.48        127.82         4.02 o
  -9  14   1        193.01        204.28         4.80 o
  -8  14   1        147.82        140.54         4.01 o
  -7  14   1        258.97        275.11         4.99 o
  -6  14   1        545.14        556.73         6.19 o
  -5  14   1        547.08        526.97         6.25 o
  -4  14   1          1.51         -2.78         1.79 o
  -3  14   1       1093.60       1098.32        11.72 o
  -2  14   1        522.08        463.53         7.61 o
  -1  14   1        438.38        416.89         6.38 o
   0  14   1         37.27         30.24         2.31 o
   1  14   1       1145.60       1050.09        10.62 o
   2  14   1        435.92        419.80         5.24 o
   3  14   1        156.36        140.01         3.28 o
   4  14   1         84.62         74.80         2.50 o
   5  14   1        590.37        567.94         6.52 o
   6  14   1        126.84        127.34         3.73 o
   7  14   1        129.71        128.52         3.43 o
   8  14   1         32.59         30.36         2.15 o
   9  14   1        194.31        190.54         4.70 o
  -9  15   1         29.56         28.82         2.95 o
  -8  15   1        162.24        162.82         4.86 o
  -7  15   1        451.05        477.70         7.55 o
  -6  15   1         37.37         32.24         2.57 o
  -5  15   1        159.62        156.72         3.89 o
  -4  15   1        340.83        377.10         5.45 o
  -3  15   1        418.35        384.63         5.94 o
  -2  15   1         55.87         54.98         2.87 o
  -1  15   1        358.39        333.03         7.02 o
   0  15   1        516.87        533.24         6.87 o
   1  15   1         92.52         67.85         2.72 o
   2  15   1         60.45         60.69         2.58 o
   3  15   1        148.51        145.95         3.46 o
   4  15   1        431.42        466.18         6.05 o
   5  15   1         34.28         33.20         2.57 o
   6  15   1        159.54        173.01         4.11 o
   7  15   1        105.61         92.13         3.18 o
   8  15   1        106.98        100.56         3.21 o
  -7  16   1         76.13         70.51         3.54 o
  -6  16   1        150.86        146.75         4.78 o
  -5  16   1        185.00        180.80         4.26 o
  -4  16   1          9.04          3.34         2.16 o
  -3  16   1        221.19        213.38         4.67 o
  -2  16   1        235.27        243.13         5.30 o
  -1  16   1        101.99        108.53         3.66 o
   0  16   1          0.61         -4.24         2.12 o
   1  16   1        209.01        225.72         4.74 o
   2  16   1        486.06        521.41         7.66 o
   3  16   1         48.17         49.54         2.79 o
   4  16   1          0.85         -3.26         2.26 o
   5  16   1        281.89        274.89         5.37 o
   6  16   1        219.17        243.15         5.15 o
  -5  17   1         53.46         50.29         3.26 o
  -4  17   1        176.28        174.88         4.61 o
  -3  17   1         54.95         40.77         2.81 o
  -2  17   1         23.02         15.19         2.65 o
  -1  17   1         74.34         71.73         3.35 o
   0  17   1        432.75        444.47         9.84 o
   1  17   1        135.19        140.12         4.18 o
   2  17   1          0.79          0.46         2.22 o
   3  17   1        149.40        153.12         4.55 o
   4  17   1        493.77        517.02         8.60 o
 -16   0   2         71.60         78.99         7.35 o
 -14   0   2        163.60        138.28         6.33 o
 -12   0   2       1848.55       1798.12        17.88 o
 -10   0   2        865.14       1051.78         8.54 o
  -8   0   2       6318.57       6140.35        34.80 o
  -6   0   2         44.49         58.07         1.51 o
  -4   0   2      20769.29      20999.48       259.16 o
  -2   0   2      26178.32      25993.49       322.29 o
   0   0   2      38216.32      35467.02       620.57 o
   2   0   2      10565.49      10497.91        87.22 o
   4   0   2      27627.40      27225.82       186.80 o
   6   0   2       1104.22       1445.89         9.22 o
   8   0   2       8598.00       9021.62        50.81 o
  10   0   2        522.34        502.26         4.89 o
  12   0   2        409.99        407.69         5.52 o
  14   0   2        245.99        265.70         8.45 o
 -16   1   2         61.47         62.56         3.64 o
 -15   1   2          0.95         -3.95         1.97 o
 -14   1   2       1270.05       1294.47        12.26 o
 -13   1   2        246.67        225.00         4.80 o
 -12   1   2        798.61        866.82         8.38 o
 -11   1   2         59.85         29.23         1.41 o
 -10   1   2       7189.52       6807.57        35.93 o
  -9   1   2        284.25        242.86         2.59 o
  -8   1   2        156.96        136.21         1.52 o
  -7   1   2        853.99        766.43         3.93 o
  -6   1   2      16179.05      16511.20        76.93 o
  -5   1   2       1550.98       1726.98         9.59 o
  -4   1   2         51.05        110.53         1.29 o
  -3   1   2      24219.36      24979.70       160.67 o
  -2   1   2      14213.37      14009.95       172.26 o
  -1   1   2       1152.68       1112.05        27.14 o
   0   1   2       4339.61       3649.58       256.69 o
   1   1   2        604.85        696.71         5.26 o
   2   1   2      70982.03      72048.87       523.91 o
   3   1   2        422.78        462.32         2.95 o
   4   1   2        244.83        249.44         2.16 o
   5   1   2         49.63         50.38         0.79 o
   6   1   2      12495.07      12696.51        51.21 o
   7   1   2        500.16        405.23         2.45 o
   8   1   2        132.11         95.28         1.40 o
   9   1   2        421.81        455.72         2.93 o
  10   1   2       1031.04        995.02         5.65 o
  11   1   2        150.09        116.93         2.76 o
  12   1   2         46.75         69.14         2.20 o
  13   1   2        144.14        133.60         3.07 o
  14   1   2         37.22         29.42         2.04 o
  15   1   2          6.29          7.25         2.61 o
 -16   2   2        170.46        178.38         5.50 o
 -15   2   2         63.83         52.55         2.83 o
 -14   2   2         22.98         17.30         2.15 o
 -13   2   2         21.91         22.24         2.15 o
 -12   2   2       1540.60       1601.32        11.04 o
 -11   2   2         18.47         13.80         1.28 o
 -10   2   2         52.52         37.29         1.31 o
  -9   2   2         30.66         13.93         1.34 o
  -8   2   2       6283.72       6491.70        32.62 o
  -7   2   2        860.87        874.05         4.43 o
  -6   2   2        684.14        642.19         4.14 o
  -5   2   2       1069.93       1076.93         6.04 o
  -4   2   2       2040.49       1522.77         9.02 o
  -3   2   2      20197.28      21581.92       124.65 o
  -2   2   2        275.14        242.28         2.14 o
  -1   2   2      11428.46      11295.62       112.13 o
   0   2   2       9003.79       9186.56       113.18 o
   1   2   2      30723.14      33351.32       262.09 o
   2   2   2      22296.10      22884.33       160.52 o
   3   2   2       1394.77       1530.62         9.55 o
   4   2   2      14427.23      14597.80        72.93 o
   5   2   2       5479.19       5109.21        23.57 o
   6   2   2       3381.77       3672.56        16.17 o
   7   2   2         27.04         55.04         0.87 o
   8   2   2       2895.40       3237.11        14.21 o
   9   2   2        330.72        388.86         2.87 o
  10   2   2       1499.62       1471.63         7.83 o
  11   2   2          4.01          0.63         1.13 o
  12   2   2        995.78       1020.33         7.77 o
  13   2   2         55.83         62.01         2.12 o
  14   2   2        470.75        537.82         6.02 o
  15   2   2         10.21         10.08         2.48 o
 -16   3   2         79.23         79.86         3.59 o
 -15   3   2          2.89          4.90         2.02 o
 -14   3   2        752.30        778.99         8.11 o
 -13   3   2         54.91         68.29         3.91 o
 -12   3   2          8.80          1.43         1.37 o
 -11   3   2        131.08        103.94         2.39 o
 -10   3   2       4910.23       5229.80        26.43 o
  -9   3   2         13.16         20.87         1.13 o
  -8   3   2        916.75        783.54         4.61 o
  -7   3   2         60.97         88.19         1.15 o
  -6   3   2      18770.31      18506.70       108.74 o
  -5   3   2          4.36          3.53         0.57 o
  -4   3   2        813.15        618.07         3.88 o
  -3   3   2         24.13         29.42         0.83 o
  -2   3   2      16792.36      16842.72        92.39 o
  -1   3   2       3417.61       4096.59        25.24 o
   0   3   2         23.68         58.52         2.08 o
   1   3   2      18771.97      19847.22       236.08 o
   2   3   2      20754.18      20315.76       160.51 o
   3   3   2       2153.43       2238.72        14.98 o
   4   3   2        953.97        910.18         5.36 o
   5   3   2       1184.86       1080.54         5.99 o
   6   3   2       2840.04       3022.40        14.30 o
   7   3   2       1599.60       1586.25         7.46 o
   8   3   2       1179.23       1198.48         6.17 o
   9   3   2        322.33        299.10         2.53 o
  10   3   2        201.72        222.97         2.46 o
  11   3   2         62.52         56.95         1.58 o
  12   3   2        600.26        592.93         5.28 o
  13   3   2        102.44        105.09         2.85 o
  14   3   2         50.37         48.39         2.53 o
  15   3   2          0.89          0.52         2.24 o
 -16   4   2         38.50         32.08         3.49 o
 -15   4   2         67.62         65.00         2.83 o
 -14   4   2         25.72         32.11         2.38 o
 -13   4   2         66.51         54.15         2.11 o
 -12   4   2       1194.05       1203.06         8.95 o
 -11   4   2        458.61        436.86         4.63 o
 -10   4   2        649.65        516.29         3.91 o
  -9   4   2        429.00        379.55         2.84 o
  -8   4   2       6624.64       6606.23        36.58 o
  -7   4   2       1902.96       1664.23         9.39 o
  -6   4   2       1473.73       1252.34         7.99 o
  -5   4   2        343.25        485.86         3.29 o
  -4   4   2       8587.28       8243.58        49.93 o
  -3   4   2        191.04        249.94         1.96 o
  -2   4   2        154.47         95.38         0.96 o
  -1   4   2         39.31         33.95         0.66 o
   0   4   2       7832.80       8295.20        69.48 o
   1   4   2       3981.07       4314.77        43.19 o
   2   4   2       9770.16      10437.28       113.81 o
   3   4   2        784.44        988.65        10.22 o
   4   4   2      11488.89      11908.58        83.18 o
   5   4   2        186.34        153.57         1.52 o
   6   4   2       8146.15       7942.16        46.38 o
   7   4   2         70.47         31.36         0.77 o
   8   4   2       1115.70        971.78         7.43 o
   9   4   2         22.92          6.51         0.77 o
  10   4   2       1392.73       1388.01         8.50 o
  11   4   2         28.17         11.91         1.23 o
  12   4   2        373.70        377.31         3.98 o
  13   4   2          0.20         -1.60         1.62 o
  14   4   2        151.11        186.14         4.14 o
  15   4   2          0.03          0.68         2.19 o
 -16   5   2         21.90         20.75         3.20 o
 -15   5   2         60.58         69.05         3.33 o
 -14   5   2        445.69        448.58         6.92 o
 -13   5   2        177.29        175.15         4.26 o
 -12   5   2         42.02         29.30         1.64 o
 -11   5   2          5.65          7.20         1.24 o
 -10   5   2       3182.26       3293.59        22.20 o
  -9   5   2         64.81         74.82         1.39 o
  -8   5   2       1087.57       1104.51         7.82 o
  -7   5   2       1213.44       1307.79         8.78 o
  -6   5   2       9881.00       9599.54        46.98 o
  -5   5   2       6850.04       6406.06        36.86 o
  -4   5   2       2160.67       1966.06        10.20 o
  -3   5   2       6397.34       6417.83        28.79 o
  -2   5   2      25922.22      26784.20       127.09 o
  -1   5   2       1160.19       1152.15         6.20 o
   0   5   2        891.49       1067.63         6.51 o
   1   5   2         10.45         25.61         0.84 o
   2   5   2      17269.75      17377.82       122.54 o
   3   5   2       1717.24       1691.06        11.22 o
   4   5   2       1190.29       1172.15         8.35 o
   5   5   2        521.12        489.69         4.41 o
   6   5   2       2130.75       1919.11        12.91 o
   7   5   2        747.45        820.41         5.09 o
   8   5   2        910.32        900.46         6.72 o
   9   5   2        235.99        217.24         2.48 o
  10   5   2        433.49        437.30         3.78 o
  11   5   2         13.91          8.70         1.13 o
  12   5   2        370.69        356.21         4.13 o
  13   5   2         49.23         45.95         1.99 o
  14   5   2         95.92         87.87         2.82 o
 -16   6   2        122.72        125.62         4.41 o
 -15   6   2        269.85        306.61         5.58 o
 -14   6   2        172.12        200.07         3.89 o
 -13   6   2         49.15         54.81         2.11 o
 -12   6   2       1070.49       1043.58         7.81 o
 -11   6   2        908.61        973.72         6.89 o
 -10   6   2         15.08         13.28         1.12 o
  -9   6   2        454.08        457.29         3.43 o
  -8   6   2       2993.47       2876.99        19.34 o
  -7   6   2        140.59        153.18         1.87 o
  -6   6   2        413.09        358.63         2.75 o
  -5   6   2        851.55       1010.55         5.70 o
  -4   6   2      14761.43      15727.62        69.62 o
  -3   6   2        161.41        102.30         1.20 o
  -2   6   2       2590.69       2867.37        13.64 o
  -1   6   2        239.34        198.85         1.67 o
   0   6   2      16835.50      17318.27       100.85 o
   1   6   2        709.34        701.59         4.51 o
   2   6   2       1784.41       1752.32        14.43 o
   3   6   2        620.91        587.17         4.84 o
   4   6   2      11843.20      11549.40        75.81 o
   5   6   2       1815.41       2025.59        11.50 o
   6   6   2        399.43        390.20         4.96 o
   7   6   2          3.94          4.66         0.90 o
   8   6   2       2146.72       2084.15        12.45 o
   9   6   2        555.37        556.12         4.47 o
  10   6   2        294.80        294.38         3.06 o
  11   6   2          0.59         -2.07         1.05 o
  12   6   2        238.63        258.86         3.25 o
  13   6   2         12.72         10.63         1.51 o
  14   6   2         83.94         83.89         2.92 o
 -15   7   2          8.61          9.82         2.78 o
 -14   7   2        457.13        482.59         5.60 o
 -13   7   2         75.56         72.98         2.38 o
 -12   7   2         92.61         84.38         2.01 o
 -11   7   2         28.81         35.96         1.53 o
 -10   7   2       2157.77       2193.80        12.09 o
  -9   7   2          0.27         -1.21         1.25 o
  -8   7   2        123.31        103.84         2.15 o
  -7   7   2         31.22         61.48         1.37 o
  -6   7   2       1531.56       1708.56         9.33 o
  -5   7   2        760.48        647.76         4.27 o
  -4   7   2       2546.03       2367.93        11.68 o
  -3   7   2        576.39        557.63         3.43 o
  -2   7   2      11493.86      12121.35        55.39 o
  -1   7   2        749.86        647.79         3.67 o
   0   7   2        200.31        203.41         1.75 o
   1   7   2       1183.45       1217.09         9.35 o
   2   7   2       3931.36       3834.95        26.63 o
   3   7   2         23.64         74.39         1.38 o
   4   7   2         77.21         70.69         2.24 o
   5   7   2       1368.72       1348.01        13.08 o
   6   7   2       7621.13       7925.63        56.41 o
   7   7   2         19.98         31.23         0.99 o
   8   7   2        388.59        345.71         3.33 o
   9   7   2        236.52        194.76         2.71 o
  10   7   2        611.62        558.22         4.55 o
  11   7   2          3.38          4.61         1.10 o
  12   7   2        181.66        178.76         2.90 o
  13   7   2        189.96        232.03         3.64 o
  14   7   2         74.99         59.07         2.72 o
 -15   8   2         67.12         78.53         3.43 o
 -14   8   2        127.21        138.97         3.50 o
 -13   8   2          9.83          7.36         1.79 o
 -12   8   2        724.88        763.07         6.46 o
 -11   8   2        143.98        162.82         3.00 o
 -10   8   2          9.10         10.24         1.30 o
  -9   8   2         56.49         61.05         1.58 o
  -8   8   2       2493.56       2534.69        13.53 o
  -7   8   2       1801.91       1920.96        10.26 o
  -6   8   2          2.19          7.14         0.84 o
  -5   8   2         22.37         18.74         1.17 o
  -4   8   2       1521.83       1583.03         8.90 o
  -3   8   2       2042.15       2206.53        11.97 o
  -2   8   2        785.33        615.82         3.94 o
  -1   8   2       1066.58       1250.16         6.47 o
   0   8   2       4326.14       4034.96        20.38 o
   1   8   2        981.21        949.68         6.01 o
   2   8   2          6.36         11.73         1.09 o
   3   8   2        851.10        868.31         7.05 o
   4   8   2       8658.87       9377.12        69.67 o
   5   8   2         14.22         20.05         1.00 o
   6   8   2        808.19        951.64         5.94 o
   7   8   2         33.23         32.83         1.16 o
   8   8   2       2237.97       2063.14        13.48 o
   9   8   2        100.01        105.86         2.20 o
  10   8   2        120.95        137.26         2.80 o
  11   8   2         22.40         22.99         1.36 o
  12   8   2        222.17        211.00         4.02 o
  13   8   2         11.03         13.04         1.74 o
 -14   9   2        126.55        121.44         3.34 o
 -13   9   2         28.73         28.94         2.16 o
 -12   9   2        132.99        141.30         3.42 o
 -11   9   2         26.78         22.98         1.77 o
 -10   9   2        915.41        938.12         7.13 o
  -9   9   2        356.81        372.23         3.83 o
  -8   9   2         15.72         13.84         1.17 o
  -7   9   2          0.41         -1.16         1.04 o
  -6   9   2       1356.95       1494.75         9.47 o
  -5   9   2       1466.87       1397.61         8.85 o
  -4   9   2        669.43        684.15         5.04 o
  -3   9   2        487.70        543.31         4.13 o
  -2   9   2       1848.18       1963.26        10.74 o
  -1   9   2       2053.21       2234.56        12.35 o
   0   9   2       1098.71       1029.42         6.21 o
   1   9   2       2020.12       1911.31        10.69 o
   2   9   2       5037.66       5478.98        30.59 o
   3   9   2        458.71        454.50         3.98 o
   4   9   2        647.82        529.58         3.86 o
   5   9   2       1657.82       1653.84        11.23 o
   6   9   2       1540.10       1522.80         9.59 o
   7   9   2        815.46        865.98         6.45 o
   8   9   2        167.88        154.71         2.53 o
   9   9   2        505.94        559.48         5.13 o
  10   9   2        438.43        397.55         4.44 o
  11   9   2         44.69         36.49         1.55 o
  12   9   2        287.60        292.33         5.48 o
  13   9   2         89.75        100.88         3.03 o
 -14  10   2         25.81         19.53         2.32 o
 -13  10   2         31.68         31.99         2.18 o
 -12  10   2        514.38        537.44         6.26 o
 -11  10   2        285.10        308.99         4.20 o
 -10  10   2        513.08        521.93         5.41 o
  -9  10   2         89.64        101.21         2.25 o
  -8  10   2       2380.82       2427.39        14.39 o
  -7  10   2        782.77        798.65         6.09 o
  -6  10   2        335.50        337.75         3.69 o
  -5  10   2         56.16         41.00         1.61 o
  -4  10   2       4900.05       5019.77        41.63 o
  -3  10   2       2701.08       2478.81        16.37 o
  -2  10   2          0.81          1.97         0.93 o
  -1  10   2        350.26        339.72         3.58 o
   0  10   2       4802.66       4996.82        26.36 o
   1  10   2       1247.87       1328.89         8.07 o
   2  10   2        312.28        264.93         2.61 o
   3  10   2        465.83        380.30         2.92 o
   4  10   2        499.37        456.66         3.30 o
   5  10   2        176.82        235.24         2.60 o
   6  10   2        559.76        598.50         5.52 o
   7  10   2        544.13        659.86         5.45 o
   8  10   2        301.17        277.77         3.21 o
   9  10   2         26.70         24.33         1.33 o
  10  10   2         98.16         96.84         2.29 o
  11  10   2         52.49         45.73         1.74 o
  12  10   2         44.53         32.21         1.78 o
 -13  11   2         67.62         76.18         2.83 o
 -12  11   2         29.65         31.99         2.33 o
 -11  11   2        113.23        116.33         3.13 o
 -10  11   2        152.42        130.16         3.06 o
  -9  11   2         58.85         47.42         1.95 o
  -8  11   2         73.30         54.71         1.99 o
  -7  11   2        280.94        299.72         4.65 o
  -6  11   2       1589.55       1540.95        12.60 o
  -5  11   2        515.19        506.96         5.14 o
  -4  11   2          3.72          2.42         1.42 o
  -3  11   2        718.20        711.64         8.64 o
  -2  11   2       2737.71       2795.81        19.58 o
  -1  11   2        153.44        149.30         4.27 o
   0  11   2        275.35        214.16         3.08 o
   1  11   2        792.04        814.31         6.05 o
   2  11   2       1574.09       1494.89         9.13 o
   3  11   2        457.29        425.52         3.91 o
   4  11   2       1252.26       1293.25         7.93 o
   5  11   2        538.60        612.08         4.56 o
   6  11   2        342.39        319.29         3.16 o
   7  11   2        112.56        121.80         2.00 o
   8  11   2        593.94        611.04         5.40 o
   9  11   2        343.23        356.77         4.01 o
  10  11   2        248.68        244.28         3.36 o
  11  11   2          7.74          6.05         1.44 o
 -12  12   2        298.61        317.10         5.22 o
 -11  12   2        275.55        315.81         4.91 o
 -10  12   2         23.16         21.95         2.38 o
  -9  12   2        392.05        391.84         5.53 o
  -8  12   2       1153.69       1161.30        10.27 o
  -7  12   2        560.05        538.98         7.81 o
  -6  12   2        141.99        128.59         3.18 o
  -5  12   2        424.87        451.43         5.23 o
  -4  12   2       2273.92       2187.58        16.95 o
  -3  12   2         10.08          9.62         1.68 o
  -2  12   2        255.48        233.73         3.58 o
  -1  12   2        610.96        600.46         5.88 o
   0  12   2       2997.15       2986.69        20.18 o
   1  12   2         35.84         36.18         1.66 o
   2  12   2         43.24         48.70         1.70 o
   3  12   2        752.47        815.05         6.43 o
   4  12   2        735.81        678.83         5.69 o
   5  12   2        311.47        335.02         3.60 o
   6  12   2        108.96        111.69         2.14 o
   7  12   2        389.71        384.68         3.74 o
   8  12   2        205.45        209.73         3.59 o
   9  12   2          0.04         -1.82         1.33 o
  10  12   2         51.69         41.05         1.83 o
  11  12   2        105.47         96.14         2.95 o
 -11  13   2         19.11         19.97         2.57 o
 -10  13   2        173.05        162.87         4.34 o
  -9  13   2        448.97        477.86         6.89 o
  -8  13   2         17.20          9.91         1.97 o
  -7  13   2        296.22        306.06         4.63 o
  -6  13   2        833.95        811.49         8.41 o
  -5  13   2         66.36         62.48         2.48 o
  -4  13   2         23.42         21.18         2.57 o
  -3  13   2        713.79        705.96         7.48 o
  -2  13   2       1181.42       1136.96        10.76 o
  -1  13   2         55.20         47.38         3.44 o
   0  13   2        681.04        610.41         6.40 o
   1  13   2        983.77       1046.22         8.99 o
   2  13   2       1097.30       1062.71         9.59 o
   3  13   2        197.65        211.83         3.52 o
   4  13   2        170.29        165.47         3.12 o
   5  13   2        461.01        455.67         4.70 o
   6  13   2        654.77        665.85         7.27 o
   7  13   2        143.47        143.21         3.11 o
   8  13   2        229.79        202.42         4.00 o
   9  13   2        110.25        112.68         3.30 o
  10  13   2        163.83        140.46         3.28 o
 -10  14   2         11.03         13.93         2.77 o
  -9  14   2         19.98         17.20         2.73 o
  -8  14   2        448.16        434.64         6.65 o
  -7  14   2        200.43        194.08         4.26 o
  -6  14   2         15.09          5.95         2.02 o
  -5  14   2        279.75        280.56         4.75 o
  -4  14   2       1271.80       1227.95        12.78 o
  -3  14   2         62.88         65.06         2.85 o
  -2  14   2         57.16         44.63         2.78 o
  -1  14   2        579.04        552.08         6.55 o
   0  14   2       1124.81       1078.05         9.90 o
   1  14   2         19.14         14.65         1.85 o
   2  14   2          7.58          6.05         1.65 o
   3  14   2        545.52        559.43         8.57 o
   4  14   2        672.88        745.39         9.12 o
   5  14   2         41.05         35.25         2.02 o
   6  14   2          0.68         -2.83         1.42 o
   7  14   2        159.69        166.22         3.55 o
   8  14   2        240.77        231.28         5.50 o
   9  14   2         14.01         11.55         2.03 o
  -9  15   2        282.59        320.76         7.27 o
  -8  15   2          1.62          0.77         2.45 o
  -7  15   2         52.40         52.33         2.57 o
  -6  15   2        250.40        254.67         4.69 o
  -5  15   2        288.93        321.66         5.40 o
  -4  15   2         79.49         72.18         2.96 o
  -3  15   2        131.94        131.97         4.05 o
  -2  15   2        298.89        285.24         6.56 o
  -1  15   2        139.37        142.93         4.09 o
   0  15   2         75.88         59.46         2.64 o
   1  15   2        573.41        572.49         8.55 o
   2  15   2        534.80        518.20         6.36 o
   3  15   2         27.04         25.54         2.33 o
   4  15   2         11.88          4.61         2.03 o
   5  15   2        311.84        326.19         5.04 o
   6  15   2        400.42        412.23         6.95 o
   7  15   2          2.48         -1.79         2.13 o
  -7  16   2        160.92        174.97         6.55 o
  -6  16   2          1.32         -2.21         2.21 o
  -5  16   2         91.11         91.59         3.31 o
  -4  16   2        199.10        208.87         4.98 o
  -3  16   2        126.29        121.92         3.92 o
  -2  16   2          8.22          5.45         2.43 o
  -1  16   2        312.55        312.89         5.49 o
   0  16   2        210.44        214.47         4.79 o
   1  16   2         27.60         23.31         2.29 o
   2  16   2          8.08          6.62         2.21 o
   3  16   2        492.33        514.75         6.91 o
   4  16   2        228.79        205.59         4.83 o
   5  16   2          3.32          2.44         2.20 o
   6  16   2         10.60          7.18         2.23 o
  -5  17   2        323.80        365.51         7.43 o
  -4  17   2          2.59         -1.05         2.41 o
  -3  17   2        116.94         95.66         3.72 o
  -2  17   2        190.50        197.70         5.10 o
  -1  17   2        132.53        137.97         4.33 o
   0  17   2          0.30         -4.35         2.17 o
   1  17   2        228.68        233.32         4.99 o
   2  17   2        191.00        173.18         4.75 o
   3  17   2        102.62        107.26         3.87 o
 -17   0   3         66.83         85.72         6.11 o
 -15   0   3         51.00         51.07         5.03 o
 -13   0   3        475.92        373.67         9.13 o
 -11   0   3       6199.34       6810.84        60.59 o
  -9   0   3       2259.87       2093.38        15.36 o
  -7   0   3      11109.60      11816.41        74.52 o
  -5   0   3      13804.34      14033.45       123.31 o
  -3   0   3      42836.36      45072.63       396.08 o
   1   0   3      20956.25      20675.80       266.94 o
   3   0   3       6725.49       6457.49        49.39 o
   5   0   3       8319.06       9060.12        55.65 o
   7   0   3        145.10        117.14         2.93 o
   9   0   3       1762.40       1680.71        11.01 o
  11   0   3         29.17         28.15         2.00 o
  13   0   3        179.16        169.80         5.16 o
 -17   1   3          2.70         -2.73         3.20 o
 -16   1   3          7.71          2.57         2.87 o
 -15   1   3        348.70        360.84         6.23 o
 -14   1   3         52.48         45.67         2.77 o
 -13   1   3        356.12        353.24         6.40 o
 -12   1   3        173.43        160.93         3.53 o
 -11   1   3       1594.22       1427.96        11.35 o
 -10   1   3         48.88         89.52         2.54 o
  -9   1   3       1177.13       1298.92         6.77 o
  -8   1   3        633.23        633.66         3.94 o
  -7   1   3       5492.62       5065.41        22.27 o
  -6   1   3       1063.73       1044.95         5.85 o
  -5   1   3       1474.23       1709.64         9.69 o
  -4   1   3       8257.68       9148.83        57.59 o
  -3   1   3      13535.61      14672.06        92.82 o
  -2   1   3       1385.30       1511.23        10.44 o
  -1   1   3         58.13         72.92         1.74 o
   0   1   3       5828.46       5907.53        36.62 o
   1   1   3         21.27         51.27         1.04 o
   2   1   3      11391.17      11784.36        72.00 o
   3   1   3       9762.73      10654.62        58.54 o
   4   1   3          5.84          3.22         0.63 o
   5   1   3        169.01         60.90         1.35 o
   6   1   3        138.41        120.03         1.36 o
   7   1   3       9554.51       9408.87        36.55 o
   8   1   3        176.39        174.40         1.65 o
   9   1   3        495.50        500.14         3.19 o
  10   1   3          2.21          3.93         0.93 o
  11   1   3       1227.38       1296.60         8.50 o
  12   1   3         48.74         38.25         1.70 o
  13   1   3         93.30        108.46         2.86 o
  14   1   3          0.03          1.27         1.94 o
 -17   2   3        201.28        206.00         6.20 o
 -16   2   3         19.15         14.41         2.94 o
 -15   2   3         97.28         77.09         3.26 o
 -14   2   3          0.62         -3.81         1.91 o
 -13   2   3        234.18        190.40         4.23 o
 -12   2   3        909.06        992.47         8.32 o
 -11   2   3       2475.71       2444.97        15.64 o
 -10   2   3         54.96         58.74         2.09 o
  -9   2   3       5427.59       5101.37        27.02 o
  -8   2   3         77.83         84.21         1.37 o
  -7   2   3       7114.43       7075.77        31.61 o
  -6   2   3       1013.82       1136.31         5.85 o
  -5   2   3       9880.48       9895.10        59.33 o
  -4   2   3       1539.06       1494.14        10.33 o
  -3   2   3       5639.12       5441.30        34.11 o
  -2   2   3        535.18        667.95         4.39 o
  -1   2   3       4221.34       4384.60        36.52 o
   0   2   3      29586.23      31341.60       271.83 o
   1   2   3       6048.67       6565.56        41.55 o
   2   2   3        233.22        226.21         2.49 o
   3   2   3       7996.80       8904.91        49.24 o
   4   2   3         70.08         39.53         0.77 o
   5   2   3       8979.30       8925.41        40.06 o
   6   2   3        238.51        188.60         1.51 o
   7   2   3       1188.44       1298.82         5.97 o
   8   2   3        146.64        107.96         1.45 o
   9   2   3       2057.44       1879.56         9.44 o
  10   2   3         30.45         27.43         1.19 o
  11   2   3          7.55          3.47         1.20 o
  12   2   3         18.83         24.27         1.55 o
  13   2   3        360.45        361.31         4.56 o
  14   2   3          5.40          4.52         1.97 o
 -17   3   3          0.03         -2.77         2.64 o
 -16   3   3          9.81         12.36         2.75 o
 -15   3   3        528.81        550.18         9.00 o
 -14   3   3         15.11          8.77         2.03 o
 -13   3   3          0.28         -0.04         1.88 o
 -12   3   3        425.35        478.33         5.29 o
 -11   3   3       3852.52       3909.53        22.49 o
 -10   3   3       1032.38       1079.49         7.18 o
  -9   3   3       1378.40       1328.08         7.61 o
  -8   3   3        208.20        217.78         2.25 o
  -7   3   3       5229.19       4766.94        26.52 o
  -6   3   3        802.90        713.92         5.08 o
  -5   3   3        656.01        779.24         4.95 o
  -4   3   3        313.08        224.37         2.18 o
  -3   3   3        586.36        623.20         4.19 o
  -2   3   3       2477.89       2479.07        20.50 o
  -1   3   3      15399.01      16109.83       112.58 o
   0   3   3        109.10         39.47         0.82 o
   1   3   3        313.74        374.51         3.46 o
   2   3   3        411.88        437.91         3.96 o
   3   3   3      12793.96      12562.44        80.49 o
   4   3   3         30.47          2.01         0.81 o
   5   3   3          3.36          3.58         0.84 o
   6   3   3          5.00          8.49         0.59 o
   7   3   3       3421.43       3456.83        17.86 o
   8   3   3        362.34        422.75         3.01 o
   9   3   3        123.22        111.16         1.73 o
  10   3   3        250.11        219.49         2.60 o
  11   3   3       1000.90       1024.20         6.87 o
  12   3   3          3.65          2.33         1.26 o
  13   3   3         56.75         54.70         2.23 o
  14   3   3         11.37         13.23         1.96 o
 -16   4   3         17.57         11.94         2.75 o
 -15   4   3        103.05        103.51         4.01 o
 -14   4   3          4.38          6.28         1.86 o
 -13   4   3       1673.05       1746.92        13.51 o
 -12   4   3        116.88        117.55         2.71 o
 -11   4   3        258.75        255.29         3.24 o
 -10   4   3          2.83         -1.17         1.03 o
  -9   4   3       7172.60       6903.58        39.75 o
  -8   4   3        634.88        710.19         4.41 o
  -7   4   3       4098.81       4479.25        27.83 o
  -6   4   3        130.72        167.44         1.68 o
  -5   4   3       3860.84       4376.02        22.37 o
  -4   4   3        688.95        646.77         3.77 o
  -3   4   3      13621.12      14186.50        70.86 o
  -2   4   3       1508.53       1759.97        11.82 o
  -1   4   3       1219.14       1255.22         8.00 o
   0   4   3        604.36        659.26         6.28 o
   1   4   3       7583.68       7840.91        65.32 o
   2   4   3       1838.07       1690.76        12.98 o
   3   4   3        434.70        500.69         5.78 o
   4   4   3        263.57        241.36         3.77 o
   5   4   3       8061.50       8369.23        47.48 o
   6   4   3          1.95          2.38         0.59 o
   7   4   3       1555.78       1602.25         8.62 o
   8   4   3        460.19        502.18         3.64 o
   9   4   3       1061.24       1088.10         7.23 o
  10   4   3         10.59          8.76         1.05 o
  11   4   3         21.87         13.98         1.30 o
  12   4   3         38.25         44.63         1.73 o
  13   4   3        211.58        229.64         3.80 o
  14   4   3          0.01         -2.95         2.03 o
 -16   5   3         35.18         37.92         3.18 o
 -15   5   3        530.24        568.62         7.00 o
 -14   5   3         75.52         63.69         2.55 o
 -13   5   3         70.16         75.71         2.56 o
 -12   5   3        508.61        533.32         4.98 o
 -11   5   3       1820.08       1802.69        11.11 o
 -10   5   3        725.97        807.91         5.62 o
  -9   5   3        533.26        594.35         4.29 o
  -8   5   3       1112.69       1027.25         6.53 o
  -7   5   3       5405.30       5580.53        32.10 o
  -6   5   3       1038.72        986.96         5.57 o
  -5   5   3       4991.40       5248.36        27.00 o
  -4   5   3       8122.98       7572.89        36.64 o
  -3   5   3         96.34         94.87         1.24 o
  -2   5   3       1336.97       1082.62         5.62 o
  -1   5   3      11580.96      12121.17        63.61 o
   0   5   3       3129.98       3459.80        30.16 o
   1   5   3       1560.47       1614.28        14.25 o
   2   5   3        287.08        313.57         3.08 o
   3   5   3       9699.23      10258.04        79.30 o
   4   5   3       9380.36       9654.46        80.93 o
   5   5   3         75.53        101.15         2.66 o
   6   5   3         13.25         16.42         0.72 o
   7   5   3       2926.74       3265.77        19.09 o
   8   5   3        166.22        178.06         2.00 o
   9   5   3         91.92         88.19         1.96 o
  10   5   3         17.94         13.07         1.37 o
  11   5   3        561.93        560.56         4.69 o
  12   5   3          0.20         -0.88         1.13 o
  13   5   3          7.47          5.48         1.51 o
  14   5   3          2.20          1.04         1.96 o
 -16   6   3         21.53         14.93         2.79 o
 -15   6   3        105.08        104.41         3.08 o
 -14   6   3         27.96         23.12         2.22 o
 -13   6   3        474.31        522.36         6.46 o
 -12   6   3         74.63         71.63         1.94 o
 -11   6   3        749.53        794.10         5.87 o
 -10   6   3        156.38        182.02         2.53 o
  -9   6   3       1920.72       1816.88        12.81 o
  -8   6   3         99.18         73.71         1.61 o
  -7   6   3       3501.53       3964.60        20.45 o
  -6   6   3       1420.45       1176.84         6.56 o
  -5   6   3       7252.79       7461.64        36.00 o
  -4   6   3        120.87         49.72         1.00 o
  -3   6   3       7208.04       8284.58        38.59 o
  -2   6   3         21.65         32.71         0.75 o
  -1   6   3       2104.47       2126.48        11.73 o
   0   6   3        121.82         86.75         1.14 o
   1   6   3       5459.48       5806.94        50.26 o
   2   6   3       3335.99       3669.51        37.01 o
   3   6   3        943.02        983.66         6.73 o
   4   6   3        354.76        298.08         4.32 o
   5   6   3       4801.01       4998.84        29.11 o
   6   6   3         15.66          9.78         0.91 o
   7   6   3         56.46         63.87         1.39 o
   8   6   3       1701.26       1776.95        11.98 o
   9   6   3        898.83        875.18         6.48 o
  10   6   3         20.57         11.42         1.22 o
  11   6   3          0.03         -2.08         1.04 o
  12   6   3        224.58        221.73         3.11 o
  13   6   3        186.24        188.77         3.18 o
 -15   7   3        215.10        239.89         5.11 o
 -14   7   3         26.23         19.96         2.10 o
 -13   7   3        604.77        610.73         6.21 o
 -12   7   3        116.44        106.08         2.49 o
 -11   7   3        325.84        300.94         3.58 o
 -10   7   3         54.79         49.13         1.59 o
  -9   7   3       2072.95       2111.63        16.26 o
  -8   7   3       1392.01       1460.56         8.96 o
  -7   7   3       2543.41       2548.96        13.58 o
  -6   7   3          7.73         -2.64         1.32 o
  -5   7   3       3813.47       3555.43        20.01 o
  -4   7   3       2478.41       2245.73        11.72 o
  -3   7   3       8395.53       8090.47        37.68 o
  -2   7   3         26.98         61.55         2.35 o
  -1   7   3       4246.76       4674.95        26.27 o
   0   7   3       2825.68       2826.76        17.52 o
   1   7   3       2581.39       2727.13        21.77 o
   2   7   3        147.44        116.57         2.21 o
   3   7   3      10224.29      10109.11        75.40 o
   4   7   3       3682.26       3187.07        20.25 o
   5   7   3        904.00        869.08         5.27 o
   6   7   3         16.49         14.12         0.98 o
   7   7   3       2483.06       2607.43        15.35 o
   8   7   3        171.38        155.40         2.17 o
   9   7   3          0.64         -1.09         1.07 o
  10   7   3         79.22         72.59         1.89 o
  11   7   3        599.38        577.06         5.16 o
  12   7   3          3.04          6.33         1.26 o
  13   7   3         13.00         19.80         1.69 o
 -15   8   3         41.69         47.86         3.03 o
 -14   8   3          9.17         11.25         2.24 o
 -13   8   3        166.41        165.77         3.37 o
 -12   8   3        261.94        278.29         3.76 o
 -11   8   3        917.29        915.34         6.87 o
 -10   8   3        127.92        146.77         2.83 o
  -9   8   3        411.02        435.05         4.30 o
  -8   8   3        143.34        138.26         2.56 o
  -7   8   3       1294.44       1228.02         7.72 o
  -6   8   3        149.70        129.17         2.34 o
  -5   8   3       3215.56       2964.35        19.44 o
  -4   8   3         96.12         71.34         1.47 o
  -3   8   3        585.94        517.75         3.71 o
  -2   8   3        525.39        496.88         3.67 o
  -1   8   3       4280.36       4153.62        26.12 o
   0   8   3       1153.86       1174.02         7.40 o
   1   8   3       5534.84       5325.22        37.44 o
   2   8   3        300.23        296.15         2.68 o
   3   8   3       2413.47       2390.66        17.35 o
   4   8   3       1297.50       1223.38         8.15 o
   5   8   3       3187.59       3036.16        17.26 o
   6   8   3         77.67         57.99         1.31 o
   7   8   3         35.50         55.16         1.41 o
   8   8   3        173.00        179.08         2.68 o
   9   8   3       1188.94       1266.90         9.35 o
  10   8   3          9.92          9.95         1.23 o
  11   8   3         47.12         48.38         1.53 o
  12   8   3        143.72        140.69         3.06 o
  13   8   3        351.17        338.93         5.22 o
 -14   9   3         65.95         71.04         2.94 o
 -13   9   3        157.98        161.79         3.58 o
 -12   9   3        224.21        268.60         3.85 o
 -11   9   3        438.47        453.93         4.80 o
 -10   9   3        377.50        395.13         4.45 o
  -9   9   3       1163.31       1163.54         8.34 o
  -8   9   3       1283.23       1360.90         9.31 o
  -7   9   3       2039.49       2083.66        13.27 o
  -6   9   3          1.68          2.43         1.08 o
  -5   9   3       2882.82       2731.55        21.12 o
  -4   9   3       1055.89       1130.89         8.84 o
  -3   9   3       2614.59       2372.13        14.95 o
  -2   9   3       2207.95       2103.09        13.08 o
  -1   9   3       5158.30       5197.72        26.81 o
   0   9   3       1617.91       1550.44         8.51 o
   1   9   3       1551.35       1629.98         8.45 o
   2   9   3       2107.11       2339.43        12.37 o
   3   9   3       3357.47       3165.31        17.66 o
   4   9   3        398.56        510.32         3.96 o
   5   9   3       1342.18       1180.47         7.12 o
   6   9   3        147.92        114.18         1.79 o
   7   9   3       1267.73       1302.12         8.57 o
   8   9   3         93.87         83.93         1.92 o
   9   9   3          5.43          6.07         1.23 o
  10   9   3         35.88         25.29         1.48 o
  11   9   3        456.59        438.87         4.39 o
  12   9   3          8.50         10.76         1.45 o
 -14  10   3        104.05        126.28         4.10 o
 -13  10   3        583.04        591.78         6.68 o
 -12  10   3        158.70        172.81         3.76 o
 -11  10   3          1.54          1.64         1.61 o
 -10  10   3        154.25        182.91         3.35 o
  -9  10   3       1129.57       1127.09         9.22 o
  -8  10   3        133.90        134.71         3.17 o
  -7  10   3        434.65        436.08         4.48 o
  -6  10   3        605.30        682.20         6.16 o
  -5  10   3        556.31        527.87         5.65 o
  -4  10   3        354.44        350.52         3.96 o
  -3  10   3       1641.28       1583.21        14.07 o
  -2  10   3         78.64         93.26         2.17 o
  -1  10   3          9.74          0.80         0.96 o
   0  10   3        881.01        936.33         5.95 o
   1  10   3       3540.84       3708.86        18.59 o
   2  10   3          8.11         32.98         0.99 o
   3  10   3        408.03        346.61         2.81 o
   4  10   3        969.45        923.17         6.15 o
   5  10   3        922.70        975.42         6.75 o
   6  10   3        725.70        769.34         5.46 o
   7  10   3         22.52         29.53         1.42 o
   8  10   3         55.19         47.15         1.63 o
   9  10   3        616.20        587.14         5.43 o
  10  10   3         60.19         46.35         1.84 o
  11  10   3          8.27          6.78         1.49 o
  12  10   3         72.51         71.35         2.42 o
 -13  11   3         52.22         46.77         2.91 o
 -12  11   3        191.52        224.64         4.96 o
 -11  11   3        763.82        823.55         7.87 o
 -10  11   3         78.26         65.97         2.37 o
  -9  11   3        317.97        329.05         4.57 o
  -8  11   3        686.00        697.99         6.93 o
  -7  11   3        918.88        899.77         8.02 o
  -6  11   3          0.97          1.22         1.45 o
  -5  11   3       1353.40       1398.03        12.75 o
  -4  11   3        235.41        252.37         3.99 o
  -3  11   3        790.77        807.88         7.24 o
  -2  11   3        102.14         99.35         2.38 o
  -1  11   3       3731.10       3754.39        23.32 o
   0  11   3       1068.61       1105.19         7.39 o
   1  11   3         19.78         11.32         1.08 o
   2  11   3          6.25          5.09         1.01 o
   3  11   3       2211.33       2372.19        13.50 o
   4  11   3       1137.95       1164.35         7.55 o
   5  11   3        298.23        364.00         5.02 o
   6  11   3          1.25         -2.51         1.26 o
   7  11   3        414.03        357.74         3.97 o
   8  11   3        181.67        176.41         3.03 o
   9  11   3        211.74        215.72         3.08 o
  10  11   3         44.70         54.41         2.11 o
  11  11   3        100.23         93.32         2.74 o
 -12  12   3         13.39          9.76         2.78 o
 -11  12   3         16.54          8.60         2.42 o
 -10  12   3        411.55        431.89         5.88 o
  -9  12   3        321.32        330.77         5.84 o
  -8  12   3          1.63         -0.31         1.94 o
  -7  12   3        178.74        183.37         3.90 o
  -6  12   3        621.00        595.21         6.59 o
  -5  12   3        680.40        687.27         7.20 o
  -4  12   3          0.62         -2.18         1.56 o
  -3  12   3       1026.69       1092.15         9.97 o
  -2  12   3        602.13        662.96         6.30 o
  -1  12   3         69.73         52.83         3.33 o
   0  12   3         24.31         17.02         1.47 o
   1  12   3       2011.22       2052.75        12.24 o
   2  12   3        756.20        737.32         5.84 o
   3  12   3         79.76        100.72         2.33 o
   4  12   3        170.61        157.23         3.09 o
   5  12   3        815.21        772.71         5.87 o
   6  12   3        404.94        368.37         4.59 o
   7  12   3         21.19         19.69         1.28 o
   8  12   3        236.67        240.86         4.36 o
   9  12   3        267.29        278.85         3.46 o
  10  12   3         49.74         43.73         1.96 o
 -11  13   3        258.72        297.00         6.21 o
 -10  13   3          0.02          1.09         2.34 o
  -9  13   3        313.52        324.52         6.89 o
  -8  13   3        448.12        432.01         5.88 o
  -7  13   3        700.35        694.19         7.52 o
  -6  13   3          2.26          3.24         1.83 o
  -5  13   3        724.83        734.03         8.92 o
  -4  13   3        997.16        890.50        15.38 o
  -3  13   3        621.96        639.32         7.18 o
  -2  13   3          2.89          2.48         1.72 o
  -1  13   3       1741.56       1719.62        14.26 o
   0  13   3        624.70        628.90         6.31 o
   1  13   3        267.61        297.30         6.06 o
   2  13   3         48.97         42.51         2.27 o
   3  13   3       1247.53       1239.21         9.04 o
   4  13   3        282.66        262.92         3.82 o
   5  13   3        183.00        185.14         2.96 o
   6  13   3        300.45        302.40         3.85 o
   7  13   3        369.87        367.42         4.51 o
   8  13   3         61.04         58.54         1.90 o
   9  13   3         22.46         20.45         1.61 o
 -10  14   3        237.75        258.84         6.01 o
  -9  14   3        115.89        109.13         3.77 o
  -8  14   3          8.11          1.02         2.07 o
  -7  14   3        130.48        119.60         3.35 o
  -6  14   3        592.71        598.17         7.37 o
  -5  14   3        359.89        325.78         5.53 o
  -4  14   3         12.51         13.45         2.40 o
  -3  14   3        449.83        421.86         7.37 o
  -2  14   3       1175.25       1160.56        10.67 o
  -1  14   3        189.86        200.49         4.61 o
   0  14   3         46.99         49.49         2.53 o
   1  14   3        581.65        552.77         5.73 o
   2  14   3        548.78        556.26         6.13 o
   3  14   3        126.98        122.96         3.23 o
   4  14   3        121.90        137.22         3.06 o
   5  14   3        469.81        482.97         5.26 o
   6  14   3        144.95        158.39         3.25 o
   7  14   3          2.35         -1.40         1.65 o
   8  14   3        113.58        107.47         3.11 o
  -9  15   3        151.81        156.60         4.74 o
  -8  15   3        199.89        205.27         4.54 o
  -7  15   3        144.88        151.26         4.30 o
  -6  15   3         22.46         15.15         2.36 o
  -5  15   3        274.32        258.27         5.44 o
  -4  15   3        362.18        364.89         6.21 o
  -3  15   3        433.59        420.45         6.55 o
  -2  15   3         10.90         11.98         2.20 o
  -1  15   3        176.42        179.63         4.15 o
   0  15   3        165.81        156.55         3.89 o
   1  15   3        500.62        500.03         6.26 o
   2  15   3        330.46        359.58         6.04 o
   3  15   3        310.00        333.43         5.23 o
   4  15   3         27.08         22.92         2.25 o
   5  15   3        135.40        131.55         3.56 o
   6  15   3        176.41        176.06         4.00 o
   7  15   3        193.36        194.54         4.26 o
  -7  16   3         68.46         62.48         3.12 o
  -6  16   3        381.47        404.16         8.12 o
  -5  16   3         82.44         80.34         4.05 o
  -4  16   3          9.73          6.65         2.43 o
  -3  16   3         29.50         33.12         2.81 o
  -2  16   3        450.58        484.69         7.21 o
  -1  16   3        117.21        111.31         3.41 o
   0  16   3        145.09        147.50         3.90 o
   1  16   3        171.05        170.20         4.39 o
   2  16   3        255.46        262.80         5.06 o
   3  16   3         17.94         11.29         2.38 o
   4  16   3        101.45        111.50         3.75 o
   5  16   3        214.05        230.63         6.00 o
  -5  17   3        116.82        104.13         3.87 o
  -4  17   3        188.62        176.43         5.03 o
  -3  17   3        109.03        101.15         3.72 o
  -2  17   3         51.95         52.93         3.22 o
  -1  17   3        109.10        105.40         4.07 o
   0  17   3        114.56        109.23         3.55 o
   1  17   3         70.81         61.50         3.04 o
   2  17   3         81.85         61.87         3.26 o
 -16   0   4        833.23        854.36        16.42 o
 -14   0   4         94.46         86.08         4.47 o
 -12   0   4       1070.65       1064.65        12.85 o
 -10   0   4       1985.53       2185.31        19.53 o
  -8   0   4       7618.42       8026.82        53.81 o
  -6   0   4        585.62        583.72         5.79 o
  -4   0   4      37536.04      36103.53       331.17 o
  -2   0   4        252.76        210.91         3.84 o
   0   0   4       5692.94       5636.81        44.68 o
   2   0   4       9074.03       9057.03        75.09 o
   4   0   4       6735.30       6248.83        38.97 o
   6   0   4       7848.04       8123.14        44.59 o
   8   0   4        752.00        803.24         5.90 o
  10   0   4          3.07          7.21         1.48 o
  12   0   4          2.96         -2.56         1.95 o
  14   0   4        152.17        175.51         7.09 o
 -17   1   4          3.17          2.13         3.47 o
 -16   1   4          3.09          0.33         2.78 o
 -15   1   4          0.81         -2.40         2.14 o
 -14   1   4        672.16        698.34         8.64 o
 -13   1   4        155.59        190.96         3.94 o
 -12   1   4        187.60        147.55         3.43 o
 -11   1   4         40.85         42.74         2.08 o
 -10   1   4       3277.57       3442.39        20.86 o
  -9   1   4         10.51          6.42         0.94 o
  -8   1   4        305.92        366.25         3.05 o
  -7   1   4        564.64        617.48         3.71 o
  -6   1   4      27374.51      27974.94       138.94 o
  -5   1   4       2618.49       2657.78        16.16 o
  -4   1   4        131.49        108.96         1.70 o
  -3   1   4       3275.31       3291.57        18.70 o
  -2   1   4      15951.95      14948.16        85.24 o
  -1   1   4         14.70          5.85         0.81 o
   0   1   4       7226.65       7181.43        40.86 o
   1   1   4       3223.28       3764.67        23.01 o
   2   1   4      32059.59      32590.16       178.71 o
   3   1   4       1922.09       1640.28         8.44 o
   4   1   4      10911.34      10043.24        44.77 o
   5   1   4       1920.09       1793.96         8.38 o
   6   1   4       6340.11       5932.70        24.35 o
   7   1   4        162.10        138.76         1.46 o
   8   1   4       1396.07       1475.14         6.74 o
   9   1   4        119.70        118.96         1.76 o
  10   1   4       1533.96       1498.49         8.52 o
  11   1   4         54.98         55.85         1.64 o
  12   1   4         98.83        109.83         2.63 o
  13   1   4         25.74         21.69         2.16 o
  14   1   4         93.44         81.61         2.97 o
 -17   2   4         16.51          8.39         3.10 o
 -16   2   4        368.62        408.17         7.73 o
 -15   2   4          0.36         -4.34         2.17 o
 -14   2   4        250.17        221.72         4.61 o
 -13   2   4         24.66         21.39         1.99 o
 -12   2   4       1830.01       1960.38        15.84 o
 -11   2   4         68.03         79.59         2.16 o
 -10   2   4        116.39         61.42         1.73 o
  -9   2   4        683.83        679.22         4.82 o
  -8   2   4       6188.18       6235.38        31.14 o
  -7   2   4       1792.83       1942.76         9.86 o
  -6   2   4        169.81        245.42         2.13 o
  -5   2   4        419.94        314.77         2.46 o
  -4   2   4       5416.67       4861.19        27.78 o
  -3   2   4        106.85         95.26         1.12 o
  -2   2   4        248.65        242.14         1.79 o
  -1   2   4        387.65        402.73         3.47 o
   0   2   4      13647.07      13511.53        88.80 o
   1   2   4        340.41        418.20         2.95 o
   2   2   4         13.54          9.86         1.03 o
   3   2   4        741.50        649.27         4.52 o
   4   2   4       6025.72       5729.11        27.87 o
   5   2   4        696.24        720.68         4.11 o
   6   2   4       2165.56       2246.89        10.32 o
   7   2   4        117.31        142.21         1.63 o
   8   2   4        867.77        882.47         4.94 o
   9   2   4         11.91          7.56         0.94 o
  10   2   4       1622.82       1713.15         9.94 o
  11   2   4        203.10        200.26         2.76 o
  12   2   4         51.49         43.36         1.81 o
  13   2   4          5.31          4.88         1.67 o
  14   2   4        230.35        286.75         5.15 o
 -17   3   4         18.47         22.09         3.32 o
 -16   3   4         55.73         52.76         3.55 o
 -15   3   4          9.87         12.67         2.56 o
 -14   3   4        348.51        390.68         5.84 o
 -13   3   4        106.58         82.77         2.56 o
 -12   3   4          7.25         25.08         2.21 o
 -11   3   4         31.61         28.03         1.58 o
 -10   3   4       5539.64       5577.94        31.53 o
  -9   3   4        605.27        573.93         4.21 o
  -8   3   4       2859.14       2858.48        15.11 o
  -7   3   4       1284.44       1264.20         9.22 o
  -6   3   4      18436.37      17431.04        85.84 o
  -5   3   4         42.62         28.18         0.77 o
  -4   3   4       7083.05       7393.07        38.83 o
  -3   3   4         51.57         62.36         1.47 o
  -2   3   4      11317.14      11247.90        70.40 o
  -1   3   4         59.07         32.23         0.88 o
   0   3   4       1252.54       1168.91         8.55 o
   1   3   4       6316.73       6091.85        54.63 o
   2   3   4       6493.61       6043.72        39.31 o
   3   3   4        218.67        286.62         3.56 o
   4   3   4        472.13        486.62         4.08 o
   5   3   4         49.03         28.25         0.70 o
   6   3   4       2946.23       2866.00        14.07 o
   7   3   4         17.16          4.99         0.73 o
   8   3   4       1852.96       1845.19        10.00 o
   9   3   4          2.77          3.20         0.89 o
  10   3   4        535.52        524.82         4.94 o
  11   3   4         90.67         87.66         2.07 o
  12   3   4        500.90        520.43         5.07 o
  13   3   4          0.78          0.64         1.74 o
  14   3   4         66.94         58.75         2.60 o
 -17   4   4          8.91          7.16         3.17 o
 -16   4   4        208.60        213.18         6.11 o
 -15   4   4          5.38          5.45         2.13 o
 -14   4   4        431.23        455.96         6.47 o
 -13   4   4         40.03         34.40         2.04 o
 -12   4   4       1457.92       1398.11        10.17 o
 -11   4   4         64.27         62.33         1.88 o
 -10   4   4        306.92        379.96         3.56 o
  -9   4   4        102.35         68.16         1.50 o
  -8   4   4       9702.16       9636.09        49.07 o
  -7   4   4        471.61        464.12         3.22 o
  -6   4   4       1952.49       1817.82         9.47 o
  -5   4   4       3836.35       4744.24        23.03 o
  -4   4   4      14094.27      13726.47        66.31 o
  -3   4   4        555.64        537.23         3.68 o
  -2   4   4       1366.83       1628.82         9.78 o
  -1   4   4        201.60        186.84         1.95 o
   0   4   4       1167.98       1234.84         9.89 o
   1   4   4         28.03         41.79         1.10 o
   2   4   4       3000.09       3112.35        21.03 o
   3   4   4       6103.03       6462.59        49.88 o
   4   4   4        215.27        176.74         3.35 o
   5   4   4          5.64          5.26         1.09 o
   6   4   4        401.25        343.20         6.21 o
   7   4   4        689.11        640.31         4.10 o
   8   4   4        369.29        332.46         2.88 o
   9   4   4        230.57        207.65         3.33 o
  10   4   4       1054.52        969.43         6.80 o
  11   4   4         18.82         17.57         1.27 o
  12   4   4         76.33         72.21         2.13 o
  13   4   4         21.89         18.46         1.77 o
 -16   5   4         45.92         46.01         3.35 o
 -15   5   4         33.44         32.72         2.52 o
 -14   5   4        458.62        457.89         5.79 o
 -13   5   4         86.57         88.98         2.65 o
 -12   5   4         27.71         23.18         1.68 o
 -11   5   4          6.36          4.39         1.15 o
 -10   5   4       3113.47       3143.20        17.21 o
  -9   5   4       1963.64       1864.07        10.53 o
  -8   5   4        757.40        743.87         5.34 o
  -7   5   4        395.02        250.46         2.84 o
  -6   5   4      12469.64      12944.86        62.39 o
  -5   5   4        822.10        855.37         4.74 o
  -4   5   4       1751.72       1984.73        10.06 o
  -3   5   4          3.39         25.88         1.09 o
  -2   5   4      14439.48      14324.04        84.21 o
  -1   5   4          4.39         24.10         0.78 o
   0   5   4       1548.10       1647.93        16.97 o
   1   5   4        643.78        702.81         6.05 o
   2   5   4        378.78        296.48         4.59 o
   3   5   4        118.20         79.03         2.13 o
   4   5   4       2328.44       1931.83        19.50 o
   5   5   4        566.96        618.45         6.71 o
   6   5   4       3471.18       3446.04        29.50 o
   7   5   4        246.29        227.12         2.74 o
   8   5   4        801.09        777.37         5.42 o
   9   5   4         34.02         28.89         1.35 o
  10   5   4        392.94        360.21         3.88 o
  11   5   4          0.53          1.51         1.08 o
  12   5   4        183.21        181.18         2.90 o
  13   5   4          7.29          2.65         1.63 o
 -16   6   4        256.68        268.85         5.78 o
 -15   6   4          2.72          2.03         2.11 o
 -14   6   4         28.57         34.05         2.26 o
 -13   6   4        182.25        202.83         3.74 o
 -12   6   4        838.62        835.78         7.07 o
 -11   6   4        223.27        225.16         3.30 o
 -10   6   4         19.00         12.93         1.53 o
  -9   6   4         31.32         19.14         1.21 o
  -8   6   4       5174.45       5373.93        35.11 o
  -7   6   4        433.93        372.57         3.47 o
  -6   6   4          2.61         13.39         1.07 o
  -5   6   4        372.06        595.85         4.07 o
  -4   6   4      11005.60      12033.77        58.23 o
  -3   6   4         45.71         21.11         0.73 o
  -2   6   4       1596.47       1385.71         8.37 o
  -1   6   4       3872.52       3815.58        29.14 o
   0   6   4      14656.86      14647.23       145.57 o
   1   6   4          8.17          2.99         0.80 o
   2   6   4       1978.09       1753.50        20.88 o
   3   6   4       6446.26       6880.98        82.65 o
   4   6   4       2961.96       3057.30        35.54 o
   5   6   4         55.63         70.20         2.62 o
   6   6   4       1738.49       1578.80        11.63 o
   7   6   4       1610.93       1587.41        10.97 o
   8   6   4        793.17        704.33         5.95 o
   9   6   4         33.19         27.33         1.19 o
  10   6   4        166.30        177.69         2.63 o
  11   6   4          0.17         -0.76         0.99 o
  12   6   4         86.44         90.96         2.19 o
  13   6   4          9.98         10.29         1.57 o
 -16   7   4          0.18          0.70         2.31 o
 -15   7   4          7.11          6.61         2.30 o
 -14   7   4        778.45        820.82         8.40 o
 -13   7   4        186.24        214.62         3.83 o
 -12   7   4         18.99          6.54         1.57 o
 -11   7   4         53.08         50.58         1.65 o
 -10   7   4       1403.34       1465.04         9.90 o
  -9   7   4       1338.64       1199.68         8.78 o
  -8   7   4        824.51        779.44         7.00 o
  -7   7   4        593.74        556.53         4.54 o
  -6   7   4       2808.73       2990.99        18.42 o
  -5   7   4       1017.58       1102.07         7.82 o
  -4   7   4        491.42        576.20         4.73 o
  -3   7   4       1665.07       1715.78        11.27 o
  -2   7   4       6237.99       6345.66        41.32 o
  -1   7   4         10.65         12.12         0.73 o
   0   7   4       1465.50       1408.95        10.99 o
   1   7   4        725.76        930.24         8.01 o
   2   7   4       5718.55       5667.93        40.97 o
   3   7   4         40.51         59.82         1.43 o
   4   7   4       5514.53       5473.73        42.11 o
   5   7   4        523.15        584.16         7.57 o
   6   7   4       2321.09       2455.03        17.21 o
   7   7   4        139.70        134.82         2.07 o
   8   7   4        251.74        228.26         4.84 o
   9   7   4        144.21        113.12         2.02 o
  10   7   4        317.58        267.86         3.71 o
  11   7   4         58.98         56.70         1.75 o
  12   7   4         74.94         81.59         2.36 o
  13   7   4         12.21         12.75         1.57 o
 -15   8   4          0.89          1.47         2.15 o
 -14   8   4         46.72         42.86         2.37 o
 -13   8   4         11.84          7.79         1.79 o
 -12   8   4        706.56        709.21         6.89 o
 -11   8   4         44.12         42.44         1.88 o
 -10   8   4          1.98          0.75         1.36 o
  -9   8   4        940.63       1012.08         8.51 o
  -8   8   4       1694.12       1634.55        11.07 o
  -7   8   4         52.79         45.43         1.60 o
  -6   8   4        628.82        614.59         5.36 o
  -5   8   4       1524.91       1439.11         9.49 o
  -4   8   4       2094.27       2095.23        13.78 o
  -3   8   4        258.65        216.62         4.32 o
  -2   8   4        702.26        685.02         4.92 o
  -1   8   4       1747.78       1892.30        10.33 o
   0   8   4       6802.73       6601.48        45.16 o
   1   8   4         24.27         26.03         0.79 o
   2   8   4       2083.82       2442.04        19.01 o
   3   8   4        613.46        564.27         4.20 o
   4   8   4       4144.57       4448.20        26.25 o
   5   8   4        321.44        284.86         2.82 o
   6   8   4       1680.34       1612.23        11.31 o
   7   8   4        437.89        440.64         4.87 o
   8   8   4       1272.52       1230.91        10.40 o
   9   8   4          0.46          0.77         1.10 o
  10   8   4        273.46        272.95         3.52 o
  11   8   4        101.12         85.36         2.38 o
  12   8   4        111.93         88.48         2.44 o
 -15   9   4          0.24          1.34         2.31 o
 -14   9   4        310.08        306.95         4.86 o
 -13   9   4        313.40        348.72         6.20 o
 -12   9   4         37.83         49.22         2.09 o
 -11   9   4         95.94         85.81         2.46 o
 -10   9   4       1516.99       1479.48        11.47 o
  -9   9   4        234.29        279.21         5.06 o
  -8   9   4         53.72         35.84         1.77 o
  -7   9   4        686.95        707.40         6.14 o
  -6   9   4       1869.94       1884.25        13.06 o
  -5   9   4        290.50        265.80         3.99 o
  -4   9   4        229.02        220.90         3.09 o
  -3   9   4        401.63        432.65         3.83 o
  -2   9   4       1974.88       2039.80        12.27 o
  -1   9   4         24.92         14.24         0.89 o
   0   9   4        853.90        942.81         5.79 o
   1   9   4        187.00        185.62         1.96 o
   2   9   4       1626.48       1695.81         9.18 o
   3   9   4        508.11        455.13         3.49 o
   4   9   4        858.68        911.23         6.58 o
   5   9   4         25.54          9.47         1.10 o
   6   9   4        636.11        615.37         5.43 o
   7   9   4          1.48          7.09         1.16 o
   8   9   4        328.60        318.49         4.26 o
   9   9   4        148.34        160.47         2.64 o
  10   9   4        119.58         92.80         2.29 o
  11   9   4         97.27        101.29         3.28 o
  12   9   4         87.24         89.92         2.61 o
 -14  10   4         47.56         47.08         2.76 o
 -13  10   4         40.33         46.62         2.41 o
 -12  10   4        782.22        825.28         9.82 o
 -11  10   4         18.71         23.13         2.15 o
 -10  10   4         14.59         17.08         1.99 o
  -9  10   4        909.20        971.21         9.20 o
  -8  10   4       2259.98       2233.55        16.70 o
  -7  10   4          3.63          9.44         1.60 o
  -6  10   4        592.59        570.67         9.41 o
  -5  10   4       1256.01       1184.16        10.07 o
  -4  10   4       3122.58       3135.09        22.91 o
  -3  10   4        167.20        143.19         3.80 o
  -2  10   4        362.63        385.59         3.62 o
  -1  10   4        671.64        648.68         4.58 o
   0  10   4        791.50        875.36         5.36 o
   1  10   4        239.44        262.85         2.36 o
   2  10   4       1345.59       1224.70         7.05 o
   3  10   4        288.30        228.95         2.34 o
   4  10   4       1018.28        909.16         6.47 o
   5  10   4        212.77        185.47         2.75 o
   6  10   4        686.35        652.06         5.66 o
   7  10   4        137.49        164.10         3.79 o
   8  10   4        751.74        719.56         7.53 o
   9  10   4          0.69          0.19         1.94 o
  10  10   4        152.73        163.23         3.11 o
  11  10   4        117.80        124.69         3.19 o
 -13  11   4         11.00         18.14         2.42 o
 -12  11   4         45.70         39.73         2.48 o
 -11  11   4        137.82        145.93         4.09 o
 -10  11   4        820.18        844.56         8.97 o
  -9  11   4        183.20        208.24         4.68 o
  -8  11   4          0.82         -3.34         1.72 o
  -7  11   4        581.88        578.83         7.59 o
  -6  11   4       1857.92       1794.19        14.42 o
  -5  11   4        104.76         93.92         2.83 o
  -4  11   4         40.62         38.98         1.95 o
  -3  11   4        321.12        319.66         5.14 o
  -2  11   4       1175.85       1207.21         9.11 o
  -1  11   4        227.46        227.81         3.04 o
   0  11   4          0.17          3.39         0.97 o
   1  11   4        340.28        347.06         3.30 o
   2  11   4        297.85        267.84         3.26 o
   3  11   4        362.94        363.81         3.17 o
   4  11   4         32.82         19.61         1.89 o
   5  11   4        530.91        530.82         4.32 o
   6  11   4        328.02        290.99         3.08 o
   7  11   4         18.06         15.14         1.61 o
   8  11   4        148.78        153.59         3.88 o
   9  11   4        176.47        207.46         3.76 o
  10  11   4         44.83         38.65         2.22 o
 -13  12   4         87.69         89.84         3.62 o
 -12  12   4        261.49        274.35         5.56 o
 -11  12   4        106.37        119.61         3.52 o
 -10  12   4        100.92        105.47         3.80 o
  -9  12   4        197.32        193.26         4.48 o
  -8  12   4        746.55        739.26         8.21 o
  -7  12   4        579.01        582.48         6.60 o
  -6  12   4         64.14         43.96         2.37 o
  -5  12   4        517.06        530.31         6.96 o
  -4  12   4       1759.82       1692.98        14.97 o
  -3  12   4        143.70        151.05         3.44 o
  -2  12   4        175.31        166.06         3.33 o
  -1  12   4       1114.47       1093.59         8.61 o
   0  12   4       1711.72       1687.74        10.68 o
   1  12   4         64.51         41.79         1.58 o
   2  12   4        199.16        168.29         2.65 o
   3  12   4       1212.40       1308.09         8.81 o
   4  12   4       1023.09        982.67         7.13 o
   5  12   4          2.77         -0.35         1.52 o
   6  12   4         76.73         82.51         2.14 o
   7  12   4        169.84        182.92         5.42 o
   8  12   4        315.58        318.99         4.51 o
   9  12   4          2.61          2.77         1.46 o
 -12  13   4          1.60         -3.39         2.59 o
 -11  13   4         49.59         56.53         2.90 o
 -10  13   4        410.69        401.96         6.50 o
  -9  13   4        191.65        195.90         4.90 o
  -8  13   4         83.19         75.99         3.05 o
  -7  13   4        331.80        338.91         5.47 o
  -6  13   4        876.12        836.66         9.55 o
  -5  13   4        510.06        526.24         9.93 o
  -4  13   4          0.25         -2.07         2.01 o
  -3  13   4       1003.56        989.21         9.07 o
  -2  13   4        605.26        552.80         6.28 o
  -1  13   4         20.04         20.47         1.80 o
   0  13   4         55.85         57.94         2.19 o
   1  13   4       1569.32       1669.27        12.48 o
   2  13   4        677.01        649.88         5.84 o
   3  13   4        100.64         81.02         2.14 o
   4  13   4        198.00        201.90         3.18 o
   5  13   4        579.60        567.83         5.88 o
   6  13   4         83.07         83.68         2.08 o
   7  13   4         12.44         13.23         1.43 o
   8  13   4         94.55         80.47         2.79 o
 -10  14   4          1.11         -2.44         2.41 o
  -9  14   4         27.80         26.96         2.64 o
  -8  14   4        350.86        333.58         5.68 o
  -7  14   4        274.85        279.56         5.30 o
  -6  14   4         13.96          6.07         2.38 o
  -5  14   4        354.31        375.48         6.31 o
  -4  14   4       1253.70       1219.36        12.49 o
  -3  14   4        289.16        298.28         5.29 o
  -2  14   4         50.72         53.15         2.55 o
  -1  14   4        540.22        564.97         6.18 o
   0  14   4       1112.23       1155.01         9.82 o
   1  14   4          0.77         -3.25         1.63 o
   2  14   4        377.29        377.92         4.88 o
   3  14   4        540.43        539.08         5.66 o
   4  14   4        793.97        796.95         9.32 o
   5  14   4         18.45         13.06         1.77 o
   6  14   4         85.86         83.31         2.23 o
   7  14   4        143.43        143.01         3.25 o
  -9  15   4         69.65         78.83         3.69 o
  -8  15   4         26.63         31.99         2.68 o
  -7  15   4        154.27        169.84         5.92 o
  -6  15   4        270.31        252.25         5.52 o
  -5  15   4        170.57        188.55         5.03 o
  -4  15   4         32.86         36.49         3.47 o
  -3  15   4        340.29        369.39         5.83 o
  -2  15   4        514.91        509.85         6.35 o
  -1  15   4         15.70         16.12         2.11 o
   0  15   4        108.98        112.18         3.24 o
   1  15   4        619.64        621.67         7.42 o
   2  15   4        331.21        361.88         5.58 o
   3  15   4         17.27         12.88         1.98 o
   4  15   4        104.21         92.93         2.93 o
   5  15   4        309.43        327.54         5.54 o
   6  15   4        117.69        103.20         3.29 o
  -7  16   4         59.34         53.65         3.33 o
  -6  16   4          0.35         -2.73         2.47 o
  -5  16   4        184.61        201.93         5.18 o
  -4  16   4        268.06        285.58         5.74 o
  -3  16   4        115.77        132.22         4.32 o
  -2  16   4         20.06         18.22         2.44 o
  -1  16   4        151.62        135.00         3.81 o
   0  16   4        250.26        260.31         5.02 o
   1  16   4          1.84         -3.61         2.05 o
   2  16   4        107.88         90.23         3.25 o
   3  16   4         93.52         89.34         3.21 o
   4  16   4        179.60        164.84         4.59 o
  -4  17   4          0.09         -1.30         2.40 o
  -3  17   4        232.50        244.29         5.61 o
  -2  17   4        137.72        152.68         4.42 o
  -1  17   4         45.64         45.42         3.09 o
   0  17   4         11.08          1.28         2.40 o
   1  17   4        171.76        167.54         4.90 o
 -17   0   5        243.45        285.76        11.55 o
 -15   0   5         13.99         14.11         4.25 o
 -13   0   5        363.31        301.57         7.19 o
 -11   0   5        241.42        312.72         6.70 o
  -9   0   5        987.55        811.71         8.37 o
  -7   0   5      28380.30      29148.90       207.31 o
  -5   0   5       5843.63       6040.00        48.66 o
  -3   0   5      30253.42      32999.00       255.50 o
  -1   0   5       1664.04       1583.29        11.49 o
   1   0   5      19373.48      19296.58       153.37 o
   3   0   5        242.30        132.09         1.99 o
   5   0   5        250.98        273.31         2.64 o
   7   0   5        197.52        241.76         2.68 o
   9   0   5        875.06        855.70         7.59 o
  11   0   5         14.58         11.35         1.99 o
  13   0   5        404.35        421.82         7.51 o
 -17   1   5         84.66         76.08         6.51 o
 -16   1   5          1.96         -4.23         2.67 o
 -15   1   5        534.69        558.69         7.81 o
 -14   1   5         29.09         10.82         2.05 o
 -13   1   5        101.25         79.20         2.48 o
 -12   1   5          0.91         -2.80         1.40 o
 -11   1   5       2572.57       2362.39        16.10 o
 -10   1   5         75.14         98.20         2.11 o
  -9   1   5       4433.44       4403.53        25.31 o
  -8   1   5        781.85        785.50         5.38 o
  -7   1   5       4787.74       4265.75        22.12 o
  -6   1   5       3261.32       3439.66        20.54 o
  -5   1   5      22473.04      23441.51       120.07 o
  -4   1   5         41.29         99.47         1.52 o
  -3   1   5       5958.77       6022.71        32.12 o
  -2   1   5         83.99         98.16         1.69 o
  -1   1   5       9572.57      10744.36        55.41 o
   0   1   5          0.66          4.65         0.38 o
   1   1   5       1991.76       1849.03         9.96 o
   2   1   5        370.14        297.86         2.17 o
   3   1   5       1845.79       1983.71         9.21 o
   4   1   5        719.29        839.69         4.30 o
   5   1   5        174.31        155.59         2.19 o
   6   1   5       1797.81       1824.98         8.32 o
   7   1   5        249.13        223.72         1.88 o
   8   1   5        303.71        324.30         2.52 o
   9   1   5          0.62         -0.48         0.95 o
  10   1   5        350.06        364.30         3.41 o
  11   1   5        194.08        186.06         3.02 o
  12   1   5          4.10          4.36         1.64 o
  13   1   5         48.47         74.61         2.90 o
 -17   2   5        159.62        168.31         5.91 o
 -16   2   5         24.05         20.28         3.15 o
 -15   2   5        170.06        167.42         4.72 o
 -14   2   5         54.34         62.54         2.76 o
 -13   2   5        390.23        415.94         5.69 o
 -12   2   5          6.64         -1.94         1.31 o
 -11   2   5       1374.43       1263.11         9.58 o
 -10   2   5        968.56       1058.48         7.27 o
  -9   2   5        899.51        790.88         7.08 o
  -8   2   5        771.93        688.02         5.02 o
  -7   2   5       3928.13       3791.82        19.21 o
  -6   2   5        908.81        927.67         5.93 o
  -5   2   5         97.48         89.46         2.06 o
  -4   2   5       2568.12       2494.54        16.06 o
  -3   2   5       9541.83      10103.80        72.22 o
  -2   2   5       1367.58       1200.99         6.88 o
  -1   2   5        929.26        788.78         4.39 o
   0   2   5       1494.67       1596.85         8.94 o
   1   2   5      15847.15      17374.74        81.34 o
   2   2   5        150.35        175.21         1.59 o
   3   2   5         48.20         34.31         0.76 o
   4   2   5       1620.66       1452.48         7.23 o
   5   2   5       6753.04       6782.80        28.93 o
   6   2   5        356.29        295.07         2.16 o
   7   2   5        271.40        248.95         2.24 o
   8   2   5        731.94        756.15         4.64 o
   9   2   5       2920.43       2949.54        15.01 o
  10   2   5          7.01          8.47         1.14 o
  11   2   5         19.85         24.19         1.43 o
  12   2   5          4.46         -1.22         1.61 o
  13   2   5        267.49        267.49         4.61 o
 -17   3   5        108.72        108.37         4.62 o
 -16   3   5         23.59         15.56         3.13 o
 -15   3   5        747.22        769.88         8.80 o
 -14   3   5          0.42          0.10         1.93 o
 -13   3   5       1090.91       1004.64         9.93 o
 -12   3   5         17.15         23.88         1.80 o
 -11   3   5       1113.73       1133.01         8.37 o
 -10   3   5         85.52         85.54         2.13 o
  -9   3   5       2360.83       2202.60        13.04 o
  -8   3   5         39.98         20.47         1.20 o
  -7   3   5       3580.10       3126.78        16.57 o
  -6   3   5        125.62        149.40         1.64 o
  -5   3   5       3573.32       4129.31        21.94 o
  -4   3   5        220.17        220.68         2.01 o
  -3   3   5       6657.51       6832.07        41.14 o
  -2   3   5        129.64        194.47         2.39 o
  -1   3   5       2854.68       2973.24        19.26 o
   0   3   5         55.90         97.66         1.23 o
   1   3   5       1294.05       1358.14         7.63 o
   2   3   5       9110.31       9027.96        57.14 o
   3   3   5       3905.08       4150.96        26.25 o
   4   3   5        369.84        341.47         2.64 o
   5   3   5         63.54         74.06         1.22 o
   6   3   5        772.38        776.79         4.81 o
   7   3   5       3811.18       3885.41        19.09 o
   8   3   5        197.40        191.95         2.32 o
   9   3   5        427.12        478.31         3.82 o
  10   3   5        146.52        167.62         2.47 o
  11   3   5        334.13        334.36         3.47 o
  12   3   5         22.55         20.83         1.50 o
  13   3   5         44.40         48.35         2.43 o
 -17   4   5        180.80        177.20         6.95 o
 -16   4   5          0.17         -1.58         2.82 o
 -15   4   5        237.50        246.52         5.15 o
 -14   4   5         31.03         29.01         2.40 o
 -13   4   5       1110.78       1092.70         9.67 o
 -12   4   5         13.20         23.46         1.87 o
 -11   4   5        908.88        907.51         6.85 o
 -10   4   5       1251.23       1205.38         7.91 o
  -9   4   5       1867.35       1745.16        10.59 o
  -8   4   5        106.00        109.53         1.97 o
  -7   4   5        441.05        598.60         4.27 o
  -6   4   5       2393.74       2228.88        11.71 o
  -5   4   5       1858.25       1740.99         8.64 o
  -4   4   5          2.12          3.19         0.59 o
  -3   4   5       1790.75       2095.57        18.18 o
  -2   4   5        170.73        130.75         1.38 o
  -1   4   5        110.77        110.75         1.51 o
   0   4   5        299.42        374.35         4.35 o
   1   4   5       5777.67       5760.04        39.62 o
   2   4   5         24.06         37.80         1.33 o
   3   4   5        267.49        266.24         3.21 o
   4   4   5         95.81        104.27         2.25 o
   5   4   5      14385.79      14406.70        97.17 o
   6   4   5         52.06         41.27         1.06 o
   7   4   5        204.16        213.47         2.24 o
   8   4   5          0.91          9.86         0.99 o
   9   4   5       2486.98       2424.36        14.26 o
  10   4   5          3.29          2.54         0.98 o
  11   4   5         14.31         20.19         1.37 o
  12   4   5          0.90         -2.45         1.22 o
  13   4   5        145.40        148.54         3.17 o
 -16   5   5         17.72          4.70         2.64 o
 -15   5   5        456.40        458.01         6.74 o
 -14   5   5          2.01          2.14         2.09 o
 -13   5   5        526.51        575.97         6.55 o
 -12   5   5         92.15         66.43         2.08 o
 -11   5   5        817.98        809.19         6.26 o
 -10   5   5        126.51        134.59         2.67 o
  -9   5   5       2224.02       2267.92        14.15 o
  -8   5   5       1447.98       1487.65         9.16 o
  -7   5   5       5147.51       5227.19        29.93 o
  -6   5   5       8461.63       8232.64        45.96 o
  -5   5   5       1510.48       1571.98         8.57 o
  -4   5   5       4381.93       4089.02        20.87 o
  -3   5   5       6560.17       6848.48        43.91 o
  -2   5   5       1906.01       1870.20        13.73 o
  -1   5   5       4485.35       4711.74        31.58 o
   0   5   5         89.09        140.54         1.74 o
   1   5   5        875.16        750.83         7.78 o
   2   5   5        146.14        115.11         2.77 o
   3   5   5       6035.75       5982.22        59.77 o
   4   5   5         57.88         38.90         1.83 o
   5   5   5         65.01         72.16         2.65 o
   6   5   5         42.23         39.65         1.44 o
   7   5   5       2313.50       2229.60        14.91 o
   8   5   5        121.04        129.48         2.95 o
   9   5   5         20.41         24.67         1.15 o
  10   5   5         25.70         20.76         1.31 o
  11   5   5        497.67        460.69         4.33 o
  12   5   5         14.51         13.80         1.38 o
  13   5   5         38.54         46.16         2.02 o
 -16   6   5          5.94          0.04         2.43 o
 -15   6   5        117.95        118.90         4.29 o
 -14   6   5         87.84         94.30         2.90 o
 -13   6   5        424.36        454.99         5.33 o
 -12   6   5         15.61         15.22         1.49 o
 -11   6   5        675.76        602.64         5.21 o
 -10   6   5        852.03        918.13         6.78 o
  -9   6   5        734.49        678.37         5.71 o
  -8   6   5        137.97        137.85         2.83 o
  -7   6   5       7330.50       7359.21        40.29 o
  -6   6   5       5003.52       4815.85        29.25 o
  -5   6   5       4730.91       5035.96        28.21 o
  -4   6   5       1177.13       1248.30         7.62 o
  -3   6   5      10954.65      10931.63        55.80 o
  -2   6   5       3424.54       3353.21        25.73 o
  -1   6   5        829.17        758.98         6.19 o
   0   6   5         29.92         14.85         0.82 o
   1   6   5       7609.19       7891.58        77.06 o
   2   6   5        141.82         91.83         1.97 o
   3   6   5          0.21          4.26         1.55 o
   4   6   5          0.07          6.21         1.88 o
   5   6   5       3213.90       3064.27        33.96 o
   6   6   5         39.34         39.99         2.83 o
   7   6   5          0.00          5.52         0.94 o
   8   6   5        190.83        171.94         2.86 o
   9   6   5        472.20        477.68         4.85 o
  10   6   5          1.67         -0.73         1.08 o
  11   6   5          0.07         -2.07         1.32 o
  12   6   5         26.61         24.44         1.62 o
 -16   7   5          2.40         -1.35         2.37 o
 -15   7   5        102.87        105.19         3.44 o
 -14   7   5          2.89          4.88         1.89 o
 -13   7   5        263.33        257.19         4.22 o
 -12   7   5          3.97          1.73         1.44 o
 -11   7   5        455.12        487.03         4.67 o
 -10   7   5        109.10        137.07         3.02 o
  -9   7   5       2122.93       2070.11        14.95 o
  -8   7   5        350.10        382.61         4.31 o
  -7   7   5       1705.74       1686.53        12.57 o
  -6   7   5        592.84        558.54         8.91 o
  -5   7   5      15018.13      14500.74        90.92 o
  -4   7   5       1902.01       2107.56        14.79 o
  -3   7   5       2033.60       2022.14        14.90 o
  -2   7   5       4546.19       4194.06        23.80 o
  -1   7   5       6878.28       7343.37        57.14 o
   0   7   5        663.40        721.29         6.25 o
   1   7   5         73.40        108.53         1.56 o
   2   7   5        332.84        216.02         2.14 o
   3   7   5       2268.70       2082.76        17.76 o
   4   7   5        153.46        189.32         4.61 o
   5   7   5        171.13        140.55         5.19 o
   6   7   5       1023.83        866.26        13.41 o
   7   7   5        821.36        791.93         8.97 o
   8   7   5         34.90         28.58         1.96 o
   9   7   5          6.23          5.98         1.05 o
  10   7   5        142.63        136.92         2.77 o
  11   7   5        315.97        312.41         5.52 o
  12   7   5         24.01         24.55         1.70 o
 -15   8   5         50.36         35.26         2.73 o
 -14   8   5        171.55        191.93         4.19 o
 -13   8   5        241.49        264.34         4.34 o
 -12   8   5          0.21         -1.56         1.51 o
 -11   8   5        572.78        569.11         5.96 o
 -10   8   5        290.47        352.50         4.47 o
  -9   8   5        885.24        869.60         8.00 o
  -8   8   5        235.43        229.68         4.21 o
  -7   8   5       4038.33       3843.98        25.94 o
  -6   8   5        567.45        556.40         5.76 o
  -5   8   5       1808.37       1666.25        12.52 o
  -4   8   5         12.34         29.37         1.91 o
  -3   8   5       8069.48       8099.99        42.83 o
  -2   8   5        464.01        578.59         4.14 o
  -1   8   5       1987.93       2204.95        12.85 o
   0   8   5         91.73         58.92         1.32 o
   1   8   5       4158.15       4055.37        32.34 o
   2   8   5         27.13         22.50         1.03 o
   3   8   5        181.85        256.17         3.52 o
   4   8   5        266.66        273.95         4.24 o
   5   8   5        439.30        375.40         6.99 o
   6   8   5        165.25        199.66         6.96 o
   7   8   5         76.09         64.27         2.59 o
   8   8   5        211.82        201.91         3.14 o
   9   8   5        356.53        354.41         4.42 o
  10   8   5         13.94         16.76         1.47 o
  11   8   5          2.91          8.10         1.48 o
 -15   9   5        111.72        129.71         3.97 o
 -14   9   5         14.52         11.04         2.29 o
 -13   9   5        149.59        135.50         3.54 o
 -12   9   5        113.66        129.88         3.11 o
 -11   9   5        426.01        409.27         5.46 o
 -10   9   5        160.95        172.67         4.00 o
  -9   9   5       1599.41       1669.81        13.23 o
  -8   9   5        175.81        209.06         3.79 o
  -7   9   5        184.30        160.31         3.90 o
  -6   9   5          5.27          5.99         1.84 o
  -5   9   5       2653.33       2678.09        22.18 o
  -4   9   5         85.47        113.99         3.53 o
  -3   9   5        136.66        141.35         2.54 o
  -2   9   5        144.72        144.58         3.35 o
  -1   9   5       4017.03       3922.82        23.22 o
   0   9   5          5.41          9.56         0.96 o
   1   9   5        118.36        148.40         2.14 o
   2   9   5       1128.46       1280.23         8.12 o
   3   9   5       1431.24       1488.95        10.22 o
   4   9   5        295.42        344.55         3.39 o
   5   9   5         95.38         60.39         1.59 o
   6   9   5       1098.24       1128.68        10.17 o
   7   9   5       1112.97       1114.52        11.43 o
   8   9   5        231.42        225.98         4.70 o
   9   9   5          7.21          9.76         1.30 o
  10   9   5        104.57         97.90         2.52 o
  11   9   5        263.61        282.49         6.21 o
 -14  10   5        177.82        230.88         4.71 o
 -13  10   5        535.96        546.74         6.42 o
 -12  10   5          1.63         -1.92         1.92 o
 -11  10   5        731.30        773.21         8.73 o
 -10  10   5        198.27        199.12         5.12 o
  -9  10   5        482.75        503.54         6.29 o
  -8  10   5          9.49          8.13         1.88 o
  -7  10   5       1257.13       1213.35        13.01 o
  -6  10   5        204.03        246.59         4.60 o
  -5  10   5       1064.80       1009.10         9.55 o
  -4  10   5        130.77        123.07         3.69 o
  -3  10   5        709.60        763.54         7.00 o
  -2  10   5         21.63         23.27         1.20 o
  -1  10   5        281.79        306.72         2.91 o
   0  10   5         18.02          3.50         0.94 o
   1  10   5        670.32        713.16         4.66 o
   2  10   5        227.78        224.51         2.64 o
   3  10   5         38.87         44.79         1.29 o
   4  10   5        881.56        922.67         7.73 o
   5  10   5       1167.01       1229.95        11.08 o
   6  10   5        351.25        334.75         9.24 o
   7  10   5          3.94          5.61         1.43 o
   8  10   5        171.16        189.56         7.01 o
   9  10   5        206.74        191.55         4.05 o
  10  10   5          4.92          0.21         1.50 o
 -13  11   5         78.83         77.23         3.06 o
 -12  11   5         75.16         82.66         3.14 o
 -11  11   5         84.23         71.40         3.08 o
 -10  11   5         84.35         63.54         3.02 o
  -9  11   5        418.03        413.00         5.99 o
  -8  11   5        349.41        347.88         5.68 o
  -7  11   5         63.06         55.58         2.66 o
  -6  11   5         66.38         76.61         2.75 o
  -5  11   5        425.76        462.13         6.26 o
  -4  11   5        439.83        486.05         5.41 o
  -3  11   5        408.49        436.14         5.12 o
  -2  11   5         85.84         98.89         2.21 o
  -1  11   5        654.76        713.00         5.28 o
   0  11   5       1145.48       1234.36         7.96 o
   1  11   5         62.43         59.59         1.45 o
   2  11   5        127.70        130.90         2.30 o
   3  11   5       2548.51       2728.52        15.25 o
   4  11   5        313.30        303.09         3.07 o
   5  11   5          5.30          4.60         0.98 o
   6  11   5        274.30        254.21         4.89 o
   7  11   5       1506.95       1493.27        19.47 o
   8  11   5        125.97        109.21         2.70 o
   9  11   5          9.30          7.96         1.65 o
  10  11   5         97.26        102.64         3.57 o
 -13  12   5         67.47         72.35         3.31 o
 -12  12   5          0.01         -3.73         2.35 o
 -11  12   5        311.01        315.28         5.97 o
 -10  12   5        425.40        437.27         6.77 o
  -9  12   5        601.05        627.36         7.65 o
  -8  12   5         51.96         46.48         2.77 o
  -7  12   5        222.36        222.41         4.88 o
  -6  12   5        755.08        771.67         8.86 o
  -5  12   5        666.59        662.14         7.99 o
  -4  12   5        421.22        409.25         6.11 o
  -3  12   5        306.35        347.14         4.50 o
  -2  12   5        525.84        525.51         5.35 o
  -1  12   5       1510.90       1598.16        10.85 o
   0  12   5        307.37        274.44         4.67 o
   1  12   5        753.41        841.86         6.41 o
   2  12   5        202.29        185.68         2.72 o
   3  12   5         55.36         63.45         1.87 o
   4  12   5        202.95        177.22         2.73 o
   5  12   5        784.20        773.53         5.96 o
   6  12   5          8.72          5.57         1.18 o
   7  12   5          9.44          6.09         1.37 o
   8  12   5         67.48         63.60         2.34 o
   9  12   5        260.99        239.57         9.56 o
 -12  13   5        103.59        100.93         3.80 o
 -11  13   5         65.97         70.10         3.39 o
 -10  13   5          0.01         -0.26         2.40 o
  -9  13   5        198.18        203.87         5.16 o
  -8  13   5        766.38        758.79         9.18 o
  -7  13   5        217.23        207.29         4.88 o
  -6  13   5        323.38        298.09         6.23 o
  -5  13   5        556.06        584.84         7.66 o
  -4  13   5       1123.12       1031.22        10.25 o
  -3  13   5        235.16        274.60         4.99 o
  -2  13   5        370.45        351.69         4.79 o
  -1  13   5       1251.69       1311.80        12.17 o
   0  13   5        588.28        569.34         5.92 o
   1  13   5          0.59         -0.85         1.38 o
   2  13   5        311.66        274.36         5.14 o
   3  13   5       1221.88       1202.29        11.54 o
   4  13   5         34.21         19.37         1.42 o
   5  13   5         17.68         11.23         1.14 o
   6  13   5         13.19          6.83         1.30 o
   7  13   5        423.36        387.19         5.40 o
   8  13   5         15.01         10.33         2.45 o
 -10  14   5         99.11        101.69         3.75 o
  -9  14   5        264.58        267.72         5.70 o
  -8  14   5         50.71         43.09         3.72 o
  -7  14   5        519.69        507.61         8.42 o
  -6  14   5        641.99        619.25         8.22 o
  -5  14   5        403.99        395.17         7.16 o
  -4  14   5        100.91         98.81         3.22 o
  -3  14   5        860.30        896.83         8.88 o
  -2  14   5        772.30        738.76         7.75 o
  -1  14   5        246.04        275.00         4.40 o
   0  14   5        515.96        485.06         7.47 o
   1  14   5        356.88        358.32         4.81 o
   2  14   5        100.00         79.65         2.31 o
   3  14   5         27.03         23.88         1.86 o
   4  14   5        132.03        140.37         2.77 o
   5  14   5         93.96         96.14         2.27 o
   6  14   5         14.80          7.55         1.77 o
   7  14   5          9.08          8.36         1.91 o
  -9  15   5        241.04        253.22         5.81 o
  -8  15   5        139.80        160.74         5.01 o
  -7  15   5         70.18         63.48         3.34 o
  -6  15   5          6.81          3.67         2.47 o
  -5  15   5        621.73        623.54         8.30 o
  -4  15   5        460.58        457.63         6.99 o
  -3  15   5         59.46         55.50         2.78 o
  -2  15   5         69.65         63.26         3.24 o
  -1  15   5        498.58        518.28         6.87 o
   0  15   5        212.00        174.93         4.28 o
   1  15   5         27.77         25.43         2.33 o
   2  15   5        174.13        158.50         3.88 o
   3  15   5        232.51        197.76         4.40 o
   4  15   5         87.03         72.14         2.47 o
   5  15   5          9.33          6.02         1.93 o
  -7  16   5        142.36        141.93         4.60 o
  -6  16   5         66.81         67.53         3.48 o
  -5  16   5         70.43         62.97         3.34 o
  -4  16   5         29.94         27.43         2.99 o
  -3  16   5        223.90        236.49         5.02 o
  -2  16   5        188.76        183.54         4.22 o
  -1  16   5          9.46          2.58         2.17 o
   0  16   5        149.10        160.16         4.49 o
   1  16   5         70.98         67.21         3.00 o
   2  16   5        145.20        159.83         4.15 o
   3  16   5          3.69         -0.80         2.19 o
  -3  17   5         27.89         30.45         2.78 o
  -2  17   5          0.24          0.31         2.53 o
  -1  17   5        113.08        105.08         3.82 o
 -16   0   6        866.40        935.98        15.67 o
 -14   0   6         15.05         17.09         3.34 o
 -12   0   6       6181.78       6459.08        58.94 o
 -10   0   6       2170.82       2111.36        17.40 o
  -8   0   6      19323.39      19659.49       156.90 o
  -6   0   6      11185.00      11666.75        91.09 o
  -4   0   6      16851.17      16363.60       126.55 o
  -2   0   6       3532.93       3253.57        22.13 o
   0   0   6       3499.30       3436.46        21.77 o
   2   0   6       3730.89       3688.76        23.13 o
   4   0   6       2298.18       2336.43        13.18 o
   6   0   6        272.89        262.64         3.11 o
   8   0   6        994.28        991.15         7.76 o
  10   0   6        211.99        264.35         5.83 o
  12   0   6        157.49        160.70         5.13 o
 -17   1   6          0.00         -2.75         3.47 o
 -16   1   6          8.47          9.79         2.92 o
 -15   1   6          8.40          4.75         2.19 o
 -14   1   6       1339.51       1372.51        13.09 o
 -13   1   6         16.59         31.75         1.98 o
 -12   1   6          4.22         10.39         1.56 o
 -11   1   6         29.08         26.05         1.46 o
 -10   1   6       3951.49       4087.45        23.10 o
  -9   1   6         16.11         20.08         1.21 o
  -8   1   6         21.77         34.57         1.35 o
  -7   1   6       1728.74       1791.66        10.23 o
  -6   1   6       4531.62       4430.17        23.89 o
  -5   1   6        364.20        346.18         3.37 o
  -4   1   6      11589.78      11637.27        62.57 o
  -3   1   6         38.53         47.31         1.35 o
  -2   1   6       5460.98       5847.63        27.39 o
  -1   1   6        211.19        249.04         1.69 o
   0   1   6       4274.23       3871.66        16.92 o
   1   1   6       2169.48       1823.71         8.95 o
   2   1   6          4.66          8.18         0.72 o
   3   1   6        660.87        601.62         3.33 o
   4   1   6       5925.10       5872.72        23.96 o
   5   1   6          2.94          2.61         0.66 o
   6   1   6       1771.51       1716.19         7.99 o
   7   1   6        495.27        395.86         2.74 o
   8   1   6       1651.45       1722.45         8.95 o
   9   1   6          0.87          2.49         1.05 o
  10   1   6        318.46        315.61         3.39 o
  11   1   6          2.10          1.27         1.42 o
  12   1   6        435.99        500.54         5.74 o
  13   1   6          3.98          3.85         2.30 o
 -17   2   6          3.66          1.35         3.19 o
 -16   2   6        422.52        453.15         7.28 o
 -15   2   6         10.81          1.15         2.15 o
 -14   2   6         79.88         83.08         3.02 o
 -13   2   6        174.99        173.96         4.65 o
 -12   2   6       1773.83       1725.30        12.85 o
 -11   2   6        818.65        852.35         6.61 o
 -10   2   6         24.69          5.74         1.19 o
  -9   2   6       1421.63       1448.87         9.26 o
  -8   2   6       4973.98       4741.61        27.26 o
  -7   2   6        170.93         99.97         2.06 o
  -6   2   6        326.98        272.20         2.50 o
  -5   2   6       1594.75       1594.42         8.79 o
  -4   2   6      19676.67      20875.78       116.09 o
  -3   2   6         20.26         22.18         1.13 o
  -2   2   6       2234.11       2053.89        10.19 o
  -1   2   6        259.85        226.96         1.71 o
   0   2   6       8873.84       9542.44        45.80 o
   1   2   6         26.61         30.38         0.62 o
   2   2   6       1292.29       1129.35         5.90 o
   3   2   6         13.01          6.79         0.66 o
   4   2   6       4459.37       4501.49        20.72 o
   5   2   6          3.95         10.24         0.69 o
   6   2   6       1656.46       1543.23         7.99 o
   7   2   6         58.29         60.50         1.32 o
   8   2   6        339.34        312.28         2.85 o
   9   2   6        219.86        180.91         2.47 o
  10   2   6        329.76        345.32         3.43 o
  11   2   6         10.99         10.77         1.41 o
  12   2   6         29.81         12.72         2.03 o
 -17   3   6         30.38         35.01         3.64 o
 -16   3   6        109.82        124.77         4.64 o
 -15   3   6          0.83         -2.75         2.13 o
 -14   3   6        332.40        304.29         5.33 o
 -13   3   6          0.02         -0.38         1.70 o
 -12   3   6         88.13         53.74         1.87 o
 -11   3   6          0.80         -2.30         1.15 o
 -10   3   6        268.77        257.22         3.86 o
  -9   3   6          0.04         -2.09         1.05 o
  -8   3   6        210.92        174.88         2.44 o
  -7   3   6        681.65        651.87         4.83 o
  -6   3   6       2695.77       2733.99        15.07 o
  -5   3   6        382.30        430.74         3.06 o
  -4   3   6       3396.22       3443.02        16.49 o
  -3   3   6        937.56        879.29         6.19 o
  -2   3   6      10491.44      11078.59        58.84 o
  -1   3   6          4.37         25.35         0.77 o
   0   3   6       5710.82       5342.78        28.64 o
   1   3   6         28.32         43.92         1.10 o
   2   3   6       7606.06       7393.49        40.35 o
   3   3   6       1169.46       1046.06         6.13 o
   4   3   6       3131.24       2969.38        14.19 o
   5   3   6         20.46         28.32         0.94 o
   6   3   6        101.69        114.53         1.74 o
   7   3   6         15.79         17.07         0.93 o
   8   3   6       1780.41       1794.64        10.38 o
   9   3   6         42.67         35.15         1.24 o
  10   3   6          3.18          1.54         1.11 o
  11   3   6         15.33         12.12         1.40 o
  12   3   6        258.02        268.23         3.81 o
 -17   4   6          1.04          1.29         3.15 o
 -16   4   6        435.22        453.12         7.62 o
 -15   4   6         40.83         43.25         2.78 o
 -14   4   6         31.91         22.32         2.12 o
 -13   4   6         44.10         39.71         2.24 o
 -12   4   6        997.15       1043.20         8.62 o
 -11   4   6          1.45         -2.23         1.21 o
 -10   4   6          2.13          2.05         1.16 o
  -9   4   6        331.05        362.96         3.71 o
  -8   4   6       1870.98       1864.31        10.87 o
  -7   4   6         25.50          7.45         1.06 o
  -6   4   6       1890.24       1590.42        10.30 o
  -5   4   6         15.17         41.28         1.03 o
  -4   4   6      19869.15      20768.97        90.82 o
  -3   4   6         65.90         50.62         0.94 o
  -2   4   6       2204.86       1994.06        13.67 o
  -1   4   6         18.04         20.10         0.74 o
   0   4   6       7570.00       7373.07        55.88 o
   1   4   6        315.01        318.85         2.48 o
   2   4   6       3233.66       3021.46        29.77 o
   3   4   6         19.50         10.02         1.12 o
   4   4   6       1916.47       1793.83        14.70 o
   5   4   6        100.86        115.83         1.98 o
   6   4   6       1107.98       1154.15         8.25 o
   7   4   6        239.42        233.12         2.86 o
   8   4   6         59.47         47.95         1.43 o
   9   4   6         18.37         25.85         1.27 o
  10   4   6        310.34        283.16         3.03 o
  11   4   6         81.91         74.11         1.92 o
  12   4   6          0.07         -2.77         1.38 o
 -17   5   6          3.72          3.08         3.33 o
 -16   5   6         74.80         75.64         3.73 o
 -15   5   6        144.40        142.62         4.41 o
 -14   5   6        322.96        309.06         5.18 o
 -13   5   6         95.91        111.15         3.21 o
 -12   5   6         42.64         42.84         1.98 o
 -11   5   6        931.70        956.17         7.89 o
 -10   5   6        949.93        954.70         8.08 o
  -9   5   6        590.93        518.14         4.80 o
  -8   5   6        653.96        705.94         5.88 o
  -7   5   6       2645.61       2831.46        17.98 o
  -6   5   6       4810.00       4477.22        30.60 o
  -5   5   6        926.43        871.05         5.86 o
  -4   5   6       5933.54       5936.05        30.83 o
  -3   5   6        379.66        515.41         3.68 o
  -2   5   6       9299.50       9651.10        72.06 o
  -1   5   6        605.15        784.66         6.67 o
   0   5   6       2962.51       2592.85        26.34 o
   1   5   6          3.87          9.03         0.68 o
   2   5   6       4966.78       5046.58        51.41 o
   3   5   6        201.53        167.13         4.12 o
   4   5   6       2053.31       1980.15        24.47 o
   5   5   6        147.71        183.46         4.10 o
   6   5   6        398.26        397.08         4.51 o
   7   5   6        213.74        184.60         2.73 o
   8   5   6        752.75        750.36         7.65 o
   9   5   6        165.46        125.86         2.25 o
  10   5   6         65.79         49.32         2.07 o
  11   5   6          0.01         -2.30         1.15 o
  12   5   6        164.58        165.22         3.83 o
 -16   6   6        315.02        321.54         6.23 o
 -15   6   6          9.60         10.12         2.31 o
 -14   6   6          1.02         -3.21         1.84 o
 -13   6   6         32.28         32.25         2.03 o
 -12   6   6       1362.02       1363.89         9.89 o
 -11   6   6         36.81         29.70         1.73 o
 -10   6   6        179.47        219.80         3.33 o
  -9   6   6        987.53        995.83         7.97 o
  -8   6   6       5252.38       5344.83        32.65 o
  -7   6   6       1064.79       1144.32         9.03 o
  -6   6   6        625.48        784.89         6.38 o
  -5   6   6         35.36         18.90         1.15 o
  -4   6   6       4015.29       4365.18        26.22 o
  -3   6   6        563.32        567.29         4.03 o
  -2   6   6        952.37        821.97         5.49 o
  -1   6   6        259.77        313.73         2.79 o
   0   6   6       3229.47       3223.31        32.62 o
   1   6   6        235.58        259.97         2.88 o
   2   6   6       1007.91        986.57         9.67 o
   3   6   6         79.49         67.20         2.83 o
   4   6   6        270.00        297.21         5.79 o
   5   6   6        545.01        526.23         8.54 o
   6   6   6        384.92        360.90         6.96 o
   7   6   6        531.59        483.15         7.22 o
   8   6   6        485.22        404.08         4.52 o
   9   6   6        134.19        137.32         3.52 o
  10   6   6        296.56        300.47         5.33 o
  11   6   6        189.78        191.87         3.56 o
  12   6   6         16.57         11.65         1.68 o
 -16   7   6          3.44          2.68         2.69 o
 -15   7   6        113.67        128.11         3.93 o
 -14   7   6        814.69        823.45         8.20 o
 -13   7   6         43.84         50.32         2.23 o
 -12   7   6          4.32          0.15         1.54 o
 -11   7   6         99.01         80.64         2.23 o
 -10   7   6       2413.92       2352.65        16.93 o
  -9   7   6        104.33        123.81         3.31 o
  -8   7   6       1253.80       1272.85        11.12 o
  -7   7   6        533.05        522.93         6.45 o
  -6   7   6       3831.49       3935.48        25.50 o
  -5   7   6       1331.54       1525.27        10.22 o
  -4   7   6          2.21          4.25         0.90 o
  -3   7   6       1132.78       1038.61         6.91 o
  -2   7   6       2045.30       2222.19        18.42 o
  -1   7   6        227.99        118.93         2.33 o
   0   7   6       1372.51       1281.45        14.76 o
   1   7   6        240.06        184.04         4.29 o
   2   7   6       1297.25       1123.48        10.52 o
   3   7   6         13.10         -1.19         1.97 o
   4   7   6        505.96        551.87        11.85 o
   5   7   6         79.69         41.42         3.74 o
   6   7   6        965.45        948.42        15.11 o
   7   7   6          1.82         -1.63         3.29 o
   8   7   6        355.61        348.89         5.91 o
   9   7   6        162.76        133.35         4.12 o
  10   7   6        330.56        296.11         6.86 o
  11   7   6          0.36          3.33         1.57 o
 -15   8   6         28.56         37.01         2.82 o
 -14   8   6          1.37          2.25         2.05 o
 -13   8   6          4.23          4.88         1.88 o
 -12   8   6       1196.68       1173.69         9.58 o
 -11   8   6          0.10         -3.05         1.71 o
 -10   8   6         98.15         83.54         2.92 o
  -9   8   6         27.88         11.97         1.92 o
  -8   8   6       2306.46       2353.90        19.36 o
  -7   8   6         19.10         25.60         2.06 o
  -6   8   6        146.51        100.64         2.75 o
  -5   8   6        631.71        661.64         8.90 o
  -4   8   6        590.32        660.99         5.41 o
  -3   8   6         43.27         29.43         1.14 o
  -2   8   6         83.38         93.80         1.84 o
  -1   8   6        938.38        913.99         9.19 o
   0   8   6       1894.16       1811.55        18.50 o
   1   8   6         78.24         64.48         1.91 o
   2   8   6        225.87        265.52         3.51 o
   3   8   6         73.87         40.96         1.97 o
   4   8   6        267.70        184.30         5.75 o
   5   8   6        903.27        861.07        12.51 o
   6   8   6       1475.80       1427.61        20.97 o
   7   8   6        201.16        188.25         7.21 o
   8   8   6        258.46        251.80         5.57 o
   9   8   6         99.50         94.19         3.26 o
  10   8   6        406.75        413.93        10.50 o
  11   8   6         46.44         41.59         1.89 o
 -15   9   6         10.18         12.89         2.73 o
 -14   9   6        520.98        560.67         7.27 o
 -13   9   6         64.05         67.81         2.67 o
 -12   9   6         43.00         35.08         2.34 o
 -11   9   6         39.05         37.83         3.06 o
 -10   9   6       1233.50       1163.79        12.07 o
  -9   9   6          0.79          0.13         1.90 o
  -8   9   6        418.25        377.72         5.79 o
  -7   9   6       1163.07       1205.00        11.78 o
  -6   9   6       3305.85       3518.74        28.99 o
  -5   9   6        252.81        233.48         3.75 o
  -4   9   6        474.14        418.76         6.61 o
  -3   9   6       1751.17       1745.25        10.52 o
  -2   9   6       2989.67       2941.79        18.31 o
  -1   9   6         24.55         20.64         1.65 o
   0   9   6         81.36        103.43         2.10 o
   1   9   6       1238.23       1217.08         7.47 o
   2   9   6        948.25        883.08         5.88 o
   3   9   6          0.02         -0.26         0.85 o
   4   9   6        254.39        205.73         2.94 o
   5   9   6        103.76        106.98         5.30 o
   6   9   6        363.50        357.04         9.25 o
   7   9   6         37.76         31.71         4.23 o
   8   9   6        405.63        382.94         7.15 o
   9   9   6         13.71         11.52         1.89 o
  10   9   6        111.59        113.06         4.40 o
 -14  10   6        109.26        119.64         4.18 o
 -13  10   6          3.04         -4.20         2.10 o
 -12  10   6        241.15        221.87         4.67 o
 -11  10   6          3.25         -5.44         2.72 o
 -10  10   6         26.56         14.04         2.34 o
  -9  10   6         70.59         72.38         2.98 o
  -8  10   6        596.38        569.48         7.40 o
  -7  10   6         65.00         66.76         2.71 o
  -6  10   6        209.60        232.09         4.56 o
  -5  10   6        806.70        788.70         7.69 o
  -4  10   6       1334.52       1415.45        10.97 o
  -3  10   6         70.93         69.86         1.83 o
  -2  10   6        680.32        684.89         5.62 o
  -1  10   6       1255.37       1217.52         8.53 o
   0  10   6        402.31        459.62         3.59 o
   1  10   6        122.20         92.54         1.72 o
   2  10   6        942.50        859.14         6.00 o
   3  10   6        706.35        732.18         6.13 o
   4  10   6        188.87        160.51         4.32 o
   5  10   6         66.28         46.11         2.01 o
   6  10   6        712.65        646.76        10.87 o
   7  10   6        208.61        197.30         5.29 o
   8  10   6         10.94         10.30         1.92 o
   9  10   6         46.83         61.66         3.76 o
 -13  11   6         23.17         22.66         2.49 o
 -12  11   6          0.27         -4.88         2.44 o
 -11  11   6        111.91        109.96         4.06 o
 -10  11   6        439.85        480.75         7.19 o
  -9  11   6         53.86         51.06         2.88 o
  -8  11   6         25.46         24.74         2.36 o
  -7  11   6        575.27        554.39         7.27 o
  -6  11   6       2367.24       2337.62        26.17 o
  -5  11   6         74.78         65.66         2.35 o
  -4  11   6         54.64         35.71         2.06 o
  -3  11   6        781.61        730.44         6.59 o
  -2  11   6       3303.45       3341.02        20.09 o
  -1  11   6        508.40        533.88         4.98 o
   0  11   6        342.03        306.23         3.32 o
   1  11   6        899.26        898.08         6.41 o
   2  11   6       1900.62       1932.57        13.24 o
   3  11   6         17.64          6.88         1.10 o
   4  11   6        314.89        291.20         3.76 o
   5  11   6        139.27        155.45         2.49 o
   6  11   6         57.40         53.93         2.43 o
   7  11   6         19.12         24.85         3.74 o
   8  11   6        132.40        116.79         7.79 o
   9  11   6         61.79         71.89         4.16 o
 -13  12   6        123.73        124.47         4.12 o
 -12  12   6         24.73         11.40         2.77 o
 -11  12   6        187.98        216.37         5.74 o
 -10  12   6          2.66         -0.39         2.37 o
  -9  12   6        368.87        382.63         8.38 o
  -8  12   6        268.18        262.89         5.32 o
  -7  12   6          2.08          0.82         2.14 o
  -6  12   6         34.32         21.87         2.45 o
  -5  12   6        579.31        523.91         6.63 o
  -4  12   6       1722.59       1667.85        13.70 o
  -3  12   6          0.23         -3.02         1.55 o
  -2  12   6        294.11        247.29         3.69 o
  -1  12   6        453.87        452.91         4.59 o
   0  12   6       1433.79       1399.84         9.68 o
   1  12   6          7.13          7.78         1.25 o
   2  12   6        574.73        539.63         4.65 o
   3  12   6        321.86        325.35         3.43 o
   4  12   6        239.50        215.91         2.93 o
   5  12   6         30.53         23.29         1.37 o
   6  12   6        474.22        512.20         5.12 o
   7  12   6        284.63        270.18         4.37 o
   8  12   6         12.37          7.47         2.34 o
 -12  13   6          0.43         -2.15         2.79 o
 -11  13   6        212.54        234.60         5.96 o
 -10  13   6        523.82        557.25         8.04 o
  -9  13   6         99.73         96.56         3.68 o
  -8  13   6         23.97         24.05         2.65 o
  -7  13   6        600.30        552.71         7.60 o
  -6  13   6        793.26        793.47        10.13 o
  -5  13   6          6.78          1.34         2.05 o
  -4  13   6        108.92         74.72         2.67 o
  -3  13   6        357.07        373.55         5.00 o
  -2  13   6       1525.43       1501.67        12.23 o
  -1  13   6         26.94         20.92         1.98 o
   0  13   6         84.12         72.76         2.12 o
   1  13   6         73.41         77.48         2.10 o
   2  13   6        533.06        520.59         5.07 o
   3  13   6         31.96         23.49         1.42 o
   4  13   6        116.24        110.58         2.30 o
   5  13   6        202.37        185.71         3.40 o
   6  13   6         93.19         86.00         3.50 o
   7  13   6          3.64          0.28         1.66 o
 -10  14   6         27.83         20.39         2.94 o
  -9  14   6        292.60        318.07         6.22 o
  -8  14   6        310.34        316.38         6.07 o
  -7  14   6         75.53         85.18         3.53 o
  -6  14   6        133.30        113.89         3.86 o
  -5  14   6        452.10        487.41         7.14 o
  -4  14   6        322.46        310.59         5.06 o
  -3  14   6         14.32         16.85         2.15 o
  -2  14   6         84.21         72.31         2.54 o
  -1  14   6        372.68        377.91         5.39 o
   0  14   6        241.10        231.48         4.25 o
   1  14   6          3.10         -2.91         1.48 o
   2  14   6        149.26        137.04         3.04 o
   3  14   6        297.14        307.34         4.77 o
   4  14   6        117.71        118.27         2.66 o
   5  14   6          5.21          2.39         1.50 o
   6  14   6         48.75         52.58         2.38 o
  -9  15   6         25.14         27.22         3.05 o
  -8  15   6         37.94         25.77         3.00 o
  -7  15   6         45.42         54.17         3.27 o
  -6  15   6        320.52        323.09         6.11 o
  -5  15   6         45.18         36.87         2.88 o
  -4  15   6         31.01         21.05         2.40 o
  -3  15   6        282.55        313.74         5.12 o
  -2  15   6        190.71        185.19         4.49 o
  -1  15   6         12.71          5.93         2.21 o
   0  15   6          0.78         -4.45         2.23 o
   1  15   6        164.07        159.04         4.38 o
   2  15   6        138.95        143.37         3.78 o
   3  15   6         99.77         96.10         2.93 o
   4  15   6         14.53         14.10         2.05 o
  -6  16   6         20.61         11.65         2.83 o
  -5  16   6        291.64        321.97         6.27 o
  -4  16   6         42.37         49.21         2.88 o
  -3  16   6         55.20         63.42         2.96 o
  -2  16   6         32.94         27.61         3.01 o
  -1  16   6        321.48        346.98         6.40 o
   0  16   6         32.63         26.25         2.48 o
   1  16   6          4.20          3.43         2.02 o
   2  16   6         44.49         49.91         2.87 o
 -17   0   7        500.70        541.82        15.17 o
 -15   0   7        365.64        311.38         7.43 o
 -13   0   7        264.25        219.87         6.44 o
 -11   0   7        579.42        501.60         7.24 o
  -9   0   7        112.16         91.06         2.98 o
  -7   0   7       2782.48       2719.77        23.31 o
  -5   0   7        628.82        591.82         5.14 o
  -3   0   7        948.47        939.76         7.21 o
  -1   0   7       2089.15       1812.84        11.47 o
   1   0   7       6296.20       5660.61        33.77 o
   3   0   7        497.30        452.69         4.07 o
   5   0   7       1856.82       1707.30        11.15 o
   7   0   7         12.20          1.15         1.27 o
   9   0   7        396.43        412.93         5.70 o
  11   0   7        295.24        359.19         9.84 o
 -17   1   7        292.94        319.50         7.61 o
 -16   1   7          6.22         -2.48         2.78 o
 -15   1   7        300.92        295.42         5.87 o
 -14   1   7         29.94         19.18         2.06 o
 -13   1   7        869.35        816.14         7.51 o
 -12   1   7          0.17         -3.56         1.78 o
 -11   1   7         96.58        111.78         2.35 o
 -10   1   7       1143.33       1114.44         7.56 o
  -9   1   7       3968.46       3910.70        22.94 o
  -8   1   7        252.46        213.56         3.56 o
  -7   1   7        259.73        237.48         2.71 o
  -6   1   7         45.68         50.26         1.34 o
  -5   1   7       6204.29       5812.25        27.93 o
  -4   1   7        252.20        235.78         1.97 o
  -3   1   7       2455.94       2373.85        10.51 o
  -2   1   7        780.58        792.74         4.04 o
  -1   1   7      14674.21      14292.14        58.47 o
   0   1   7        168.78        102.96         1.43 o
   1   1   7       1157.36       1085.46         5.21 o
   2   1   7         81.32        103.71         1.20 o
   3   1   7      10266.41       9830.08        40.22 o
   4   1   7       1910.32       1968.96         8.97 o
   5   1   7        344.67        323.21         2.32 o
   6   1   7        273.26        244.38         2.10 o
   7   1   7       1774.06       1796.84         9.04 o
   8   1   7          6.29         10.53         1.14 o
   9   1   7          9.80          7.26         1.24 o
  10   1   7          0.03          2.85         1.26 o
  11   1   7        223.59        206.90         3.78 o
  12   1   7          3.05          6.33         1.96 o
 -17   2   7        210.74        232.87         7.57 o
 -16   2   7          8.95          3.95         2.40 o
 -15   2   7        300.96        297.46         5.55 o
 -14   2   7          1.80          1.48         2.16 o
 -13   2   7        803.13        849.51         7.78 o
 -12   2   7          3.62         -0.23         1.34 o
 -11   2   7        679.54        682.44         5.62 o
 -10   2   7        458.55        475.35         4.29 o
  -9   2   7       2233.17       2176.95        13.04 o
  -8   2   7          4.99          4.16         1.01 o
  -7   2   7       1915.65       1700.89        10.37 o
  -6   2   7       2061.76       1787.28        10.34 o
  -5   2   7        397.01        375.71         3.04 o
  -4   2   7       2791.20       2732.75        12.10 o
  -3   2   7      12471.51      12772.05        57.19 o
  -2   2   7        130.24        177.87         1.58 o
  -1   2   7       1192.79       1258.98         5.85 o
   0   2   7        523.64        491.61         2.72 o
   1   2   7       1925.07       1851.47         8.37 o
   2   2   7       1483.16       1326.57         7.09 o
   3   2   7        745.03        832.41         4.28 o
   4   2   7        349.59        388.35         2.61 o
   5   2   7       2018.91       1961.94         9.77 o
   6   2   7        476.04        433.04         3.19 o
   7   2   7        541.94        599.68         5.01 o
   8   2   7          6.71          5.80         1.07 o
   9   2   7        695.26        681.34         5.02 o
  10   2   7         76.71         79.89         1.98 o
  11   2   7        157.74        195.97         3.48 o
  12   2   7          7.21          4.51         2.26 o
 -17   3   7        158.02        167.02         6.17 o
 -16   3   7         36.90         33.12         2.92 o
 -15   3   7        197.70        224.87         5.02 o
 -14   3   7         10.01         13.07         2.04 o
 -13   3   7       1184.01       1232.31        10.40 o
 -12   3   7         20.18         12.56         1.56 o
 -11   3   7       1153.02       1201.15         8.52 o
 -10   3   7         29.70          9.84         1.22 o
  -9   3   7       4658.20       4437.27        25.14 o
  -8   3   7       1818.37       1792.12        10.66 o
  -7   3   7       3254.28       2932.88        17.86 o
  -6   3   7         37.96         58.12         1.38 o
  -5   3   7      14086.16      14661.82        77.13 o
  -4   3   7        167.85        166.07         2.23 o
  -3   3   7         46.31         55.41         1.28 o
  -2   3   7        666.28        801.18         4.25 o
  -1   3   7       7724.08       7931.50        39.84 o
   0   3   7       1775.03       1839.96         9.63 o
   1   3   7        133.10        180.88         1.55 o
   2   3   7        177.55        206.99         1.75 o
   3   3   7       1555.58       1653.29        12.46 o
   4   3   7        591.81        495.70         3.32 o
   5   3   7        653.85        681.01         4.43 o
   6   3   7         11.93         17.56         0.82 o
   7   3   7       1099.82        999.97         6.44 o
   8   3   7         40.47         28.23         1.27 o
   9   3   7          8.90         12.14         1.09 o
  10   3   7         58.49         66.44         1.78 o
  11   3   7        324.59        329.53         3.83 o
  12   3   7          0.14         -0.52         1.72 o
 -17   4   7        186.90        185.46         5.71 o
 -16   4   7          2.89          5.44         2.79 o
 -15   4   7        142.31        145.40         4.33 o
 -14   4   7         35.78         31.04         2.31 o
 -13   4   7        688.98        712.48         6.94 o
 -12   4   7         51.26         65.38         2.09 o
 -11   4   7       1653.08       1585.13        11.35 o
 -10   4   7         96.79        122.37         2.57 o
  -9   4   7       1815.79       1635.42        10.96 o
  -8   4   7        932.65        873.96         6.41 o
  -7   4   7       6149.70       5958.95        34.01 o
  -6   4   7        182.49        199.74         2.96 o
  -5   4   7       2360.48       2129.00        11.90 o
  -4   4   7       1109.20       1181.48         7.86 o
  -3   4   7       4605.87       4759.98        23.42 o
  -2   4   7       1122.82        971.81         5.83 o
  -1   4   7       1079.82       1049.65         7.49 o
   0   4   7        441.91        516.90         4.60 o
   1   4   7       1274.17       1311.71         9.94 o
   2   4   7        982.16       1092.30         7.82 o
   3   4   7       2001.13       2072.04        15.53 o
   4   4   7        113.26         80.00         1.40 o
   5   4   7        480.38        540.31         3.92 o
   6   4   7        179.97        174.91         2.26 o
   7   4   7        484.47        468.14         4.46 o
   8   4   7          6.19          5.32         0.97 o
   9   4   7        371.98        327.46         4.02 o
  10   4   7         16.30         13.07         1.22 o
  11   4   7         21.47         21.03         1.50 o
 -17   5   7         68.95         64.34         3.83 o
 -16   5   7         85.20         98.18         4.09 o
 -15   5   7        243.82        245.63         4.88 o
 -14   5   7         10.40          9.32         2.09 o
 -13   5   7        835.10        832.11         7.69 o
 -12   5   7         16.34         13.88         1.73 o
 -11   5   7        850.46        865.62         7.50 o
 -10   5   7        142.31        149.93         3.12 o
  -9   5   7       2413.97       2500.31        15.32 o
  -8   5   7        538.26        413.46         3.97 o
  -7   5   7       2017.35       1986.95        13.34 o
  -6   5   7        465.21        347.65         4.66 o
  -5   5   7       7268.12       7298.54        48.74 o
  -4   5   7         17.89         14.01         0.87 o
  -3   5   7        632.86        566.96         4.44 o
  -2   5   7          0.78          7.81         1.30 o
  -1   5   7       5398.11       5249.11        47.95 o
   0   5   7       1163.72       1350.13        12.31 o
   1   5   7        418.69        434.28         4.02 o
   2   5   7         16.37          6.93         0.71 o
   3   5   7       1097.67       1089.71        12.44 o
   4   5   7        197.21        167.72         5.69 o
   5   5   7         43.56         40.11         2.34 o
   6   5   7          1.05          0.50         1.22 o
   7   5   7       1143.99       1059.10         9.71 o
   8   5   7         86.24         78.56         1.88 o
   9   5   7         29.54         36.96         1.44 o
  10   5   7         78.94         77.40         2.59 o
  11   5   7        152.25        142.55         3.31 o
 -16   6   7         18.26         20.45         2.97 o
 -15   6   7        135.60        136.05         3.82 o
 -14   6   7         81.28         82.43         2.75 o
 -13   6   7        306.52        334.15         4.57 o
 -12   6   7         93.36        105.11         2.65 o
 -11   6   7       1293.11       1253.97         9.47 o
 -10   6   7        148.15        101.00         2.51 o
  -9   6   7          5.10         12.18         1.45 o
  -8   6   7        803.60        674.57         6.16 o
  -7   6   7       4197.53       4182.85        27.26 o
  -6   6   7         13.44         20.35         1.37 o
  -5   6   7        548.89        656.46         5.02 o
  -4   6   7       2599.23       2691.18        20.78 o
  -3   6   7       7656.75       7541.96        48.40 o
  -2   6   7       3824.81       4088.48        23.60 o
  -1   6   7        603.19        458.09         5.06 o
   0   6   7        493.18        527.75         6.13 o
   1   6   7       4297.72       4517.28        48.95 o
   2   6   7       2370.42       2598.90        24.64 o
   3   6   7        129.74        160.83         5.01 o
   4   6   7          5.30         -0.49         2.32 o
   5   6   7       1344.01       1239.72        15.88 o
   6   6   7        662.46        652.62        12.58 o
   7   6   7         51.01         60.39         2.50 o
   8   6   7        171.95        168.54         4.69 o
   9   6   7        302.92        323.99         5.23 o
  10   6   7          1.28          4.41         1.30 o
  11   6   7         80.28         86.16         2.71 o
 -16   7   7         70.85         76.30         3.75 o
 -15   7   7        284.98        317.25         5.44 o
 -14   7   7         23.60         24.29         2.22 o
 -13   7   7        380.31        400.51         4.79 o
 -12   7   7         88.78         77.90         2.36 o
 -11   7   7        315.44        336.99         4.71 o
 -10   7   7        160.43        128.85         3.44 o
  -9   7   7        883.42        842.24         8.27 o
  -8   7   7         62.11         78.00         2.17 o
  -7   7   7         64.58         68.57         2.18 o
  -6   7   7          8.04          5.40         1.38 o
  -5   7   7       2212.22       2067.50        16.26 o
  -4   7   7         86.04         79.27         1.83 o
  -3   7   7        628.35        608.77         4.52 o
  -2   7   7        392.52        394.41         4.67 o
  -1   7   7       6590.90       7061.80        64.08 o
   0   7   7        498.98        561.06         6.61 o
   1   7   7        732.45        805.96         6.37 o
   2   7   7        239.35        279.81         2.80 o
   3   7   7       3313.63       3167.14        31.62 o
   4   7   7         27.52         33.26         3.04 o
   5   7   7         28.43         21.23         3.61 o
   6   7   7        407.04        392.11        10.13 o
   7   7   7        506.00        558.60        11.17 o
   8   7   7         30.03         36.81         1.90 o
   9   7   7         97.35        109.96         3.16 o
  10   7   7        108.91        113.67         3.48 o
 -15   8   7        223.34        214.37         5.01 o
 -14   8   7         61.44         57.65         2.85 o
 -13   8   7        155.90        149.93         3.66 o
 -12   8   7         29.12         35.80         2.35 o
 -11   8   7        494.27        485.06         5.95 o
 -10   8   7         40.56         33.37         2.20 o
  -9   8   7          0.87         -2.58         1.63 o
  -8   8   7        244.02        246.83         5.03 o
  -7   8   7       1226.95       1067.68         9.68 o
  -6   8   7       1715.86       1524.35        15.64 o
  -5   8   7          0.22          9.54         1.34 o
  -4   8   7        816.64        857.73        11.00 o
  -3   8   7       6581.58       6923.39        37.61 o
  -2   8   7        977.68       1066.63         6.72 o
  -1   8   7       1150.63       1208.17        10.60 o
   0   8   7        642.69        563.12         5.52 o
   1   8   7       4341.12       4748.11        28.91 o
   2   8   7        149.32        127.24         2.54 o
   3   8   7        308.67        297.26         5.07 o
   4   8   7        117.78        135.89         6.02 o
   5   8   7       1847.29       2051.07        27.76 o
   6   8   7          8.98         26.45         3.83 o
   7   8   7         42.99         39.78         4.22 o
   8   8   7         41.93         24.96         3.91 o
   9   8   7        354.85        355.88         8.83 o
  10   8   7         24.22         25.80         2.83 o
 -15   9   7        254.88        293.53         6.35 o
 -14   9   7          1.80         -0.85         2.38 o
 -13   9   7        166.72        148.16         3.95 o
 -12   9   7        247.64        248.00         4.64 o
 -11   9   7        325.77        280.17         5.31 o
 -10   9   7         11.82          6.62         2.11 o
  -9   9   7        538.47        503.55         6.86 o
  -8   9   7        308.93        339.57         5.65 o
  -7   9   7          0.48         10.51         1.94 o
  -6   9   7         16.98         18.09         1.76 o
  -5   9   7       1829.57       1809.28        15.74 o
  -4   9   7        155.15        148.52         2.84 o
  -3   9   7         49.07         71.47         3.03 o
  -2   9   7        809.14        821.83        10.65 o
  -1   9   7       1560.38       1669.94        12.32 o
   0   9   7        847.87        878.08         6.09 o
   1   9   7        226.83        201.80         2.52 o
   2   9   7        335.31        319.27         3.11 o
   3   9   7       1229.46       1369.66        13.16 o
   4   9   7        282.79        300.81         8.53 o
   5   9   7         43.62         49.38         4.47 o
   6   9   7        196.38        182.87         7.44 o
   7   9   7        169.85        178.04         7.26 o
   8   9   7          1.72         -0.12         3.68 o
   9   9   7         55.20         79.10         5.14 o
 -14  10   7         66.00         84.31         3.41 o
 -13  10   7        223.09        232.17         4.73 o
 -12  10   7         25.28         23.29         2.44 o
 -11  10   7        418.83        429.59         6.90 o
 -10  10   7        380.51        418.38         7.06 o
  -9  10   7        315.13        306.12         5.54 o
  -8  10   7        376.27        390.30         6.10 o
  -7  10   7       2683.69       2584.88        22.37 o
  -6  10   7       1076.81       1161.86        10.89 o
  -5  10   7          0.77          0.08         1.45 o
  -4  10   7        155.25        164.09         3.15 o
  -3  10   7       1361.19       1369.72         9.32 o
  -2  10   7        138.67        115.09         2.15 o
  -1  10   7         36.28         31.83         1.30 o
   0  10   7        687.22        724.78         5.40 o
   1  10   7       1320.19       1359.77         9.07 o
   2  10   7         43.52         32.16         1.11 o
   3  10   7         17.51         25.02         1.15 o
   4  10   7         48.60         29.38         1.19 o
   5  10   7        587.42        626.44        12.59 o
   6  10   7         18.70          9.28         4.45 o
   7  10   7          3.74          2.73         3.98 o
   8  10   7         57.56         53.21         5.02 o
   9  10   7        198.34        227.03         8.70 o
 -13  11   7         44.41         44.99         2.92 o
 -12  11   7        227.79        260.48         5.80 o
 -11  11   7        332.86        341.01         6.67 o
 -10  11   7          1.03         -4.54         2.27 o
  -9  11   7        463.71        450.90         6.84 o
  -8  11   7        218.26        222.04         4.98 o
  -7  11   7        377.36        399.25         6.26 o
  -6  11   7        343.18        351.45         5.78 o
  -5  11   7       1406.20       1430.74        17.28 o
  -4  11   7        388.64        418.07         6.43 o
  -3  11   7          9.72          5.10         1.51 o
  -2  11   7        258.95        300.45         3.86 o
  -1  11   7        654.37        714.18         6.53 o
   0  11   7        285.92        323.95         6.62 o
   1  11   7          9.68          7.41         1.62 o
   2  11   7        159.47        138.73         2.43 o
   3  11   7        270.46        270.51         4.01 o
   4  11   7          2.37         -2.93         1.47 o
   5  11   7        103.97        100.66         3.06 o
   6  11   7        354.30        328.69         6.61 o
   7  11   7         76.24         59.08         5.48 o
   8  11   7          5.87         -5.14         4.02 o
 -12  12   7         13.95         11.69         2.88 o
 -11  12   7        247.66        259.62         6.29 o
 -10  12   7        259.76        249.89         5.64 o
  -9  12   7        233.54        231.86         5.33 o
  -8  12   7        239.09        209.66         5.37 o
  -7  12   7        893.16        892.91        13.59 o
  -6  12   7        176.79        166.42         4.52 o
  -5  12   7        179.36        154.22         3.82 o
  -4  12   7        134.57        126.61         3.37 o
  -3  12   7       1735.30       1802.00        13.46 o
  -2  12   7        467.84        474.17         5.65 o
  -1  12   7        149.38        120.09         2.80 o
   0  12   7        107.46         98.97         2.47 o
   1  12   7       1110.79       1159.79        10.54 o
   2  12   7        210.96        189.19         2.79 o
   3  12   7         18.04          7.01         1.37 o
   4  12   7        106.61        105.14         2.11 o
   5  12   7        255.72        259.27         6.94 o
   6  12   7         13.69         16.68         3.00 o
   7  12   7         13.94         10.48         2.56 o
 -11  13   7        123.85        134.30         4.49 o
 -10  13   7         95.01         93.21         3.81 o
  -9  13   7        183.51        168.86         4.91 o
  -8  13   7         82.86         67.31         3.20 o
  -7  13   7         69.84         55.40         3.11 o
  -6  13   7        261.87        223.46         5.11 o
  -5  13   7        467.28        458.60         6.35 o
  -4  13   7        159.48        171.71         4.01 o
  -3  13   7        111.71        102.45         2.84 o
  -2  13   7        189.27        168.39         3.79 o
  -1  13   7        531.14        562.87         5.89 o
   0  13   7        396.43        417.39         4.86 o
   1  13   7          2.45         -0.61         1.37 o
   2  13   7        285.38        255.77         3.30 o
   3  13   7        147.91        158.56         2.49 o
   4  13   7        152.81        141.70         4.18 o
   5  13   7         12.95         11.92         1.60 o
   6  13   7        100.51         96.47         4.14 o
 -10  14   7         78.64         68.87         3.64 o
  -9  14   7          2.22          0.34         2.61 o
  -8  14   7          6.14          0.57         2.47 o
  -7  14   7        411.78        396.75         6.70 o
  -6  14   7        145.21        123.89         3.96 o
  -5  14   7         35.31         27.57         2.61 o
  -4  14   7        115.90        106.10         3.96 o
  -3  14   7        633.11        702.95         7.61 o
  -2  14   7        228.50        220.62         6.49 o
  -1  14   7        180.17        200.22         4.25 o
   0  14   7         50.42         39.71         2.10 o
   1  14   7        579.88        605.34         6.27 o
   2  14   7        151.68        148.61         3.08 o
   3  14   7        118.76        119.61         2.71 o
   4  14   7        152.11        146.63         4.51 o
   5  14   7        183.76        204.38         4.52 o
  -8  15   7        126.18        143.00         4.66 o
  -7  15   7          6.38          2.37         2.59 o
  -6  15   7         64.08         57.68         3.27 o
  -5  15   7        121.78        112.55         3.62 o
  -4  15   7        115.17        111.25         3.32 o
  -3  15   7         43.86         44.74         2.79 o
  -2  15   7        187.44        179.13         4.83 o
  -1  15   7        249.98        279.36         7.59 o
   0  15   7        118.08        114.15         3.90 o
   1  15   7         50.76         60.45         2.91 o
   2  15   7        316.51        307.11         5.21 o
   3  15   7        170.34        185.58         4.92 o
  -5  16   7          3.59          3.81         2.65 o
  -4  16   7         76.99         64.03         3.67 o
  -3  16   7        177.75        179.53         4.69 o
  -2  16   7         68.34         59.27         3.38 o
  -1  16   7         10.49          5.16         2.27 o
   0  16   7        120.79        116.00         4.26 o
 -16   0   8        302.42        329.04         7.95 o
 -14   0   8        219.65        224.61         6.51 o
 -12   0   8        839.66        915.24        10.77 o
 -10   0   8       3903.12       4179.42        33.60 o
  -8   0   8       7874.33       7902.77        62.97 o
  -6   0   8        705.65        537.16         7.09 o
  -4   0   8      10373.17      10443.72        71.67 o
  -2   0   8      14289.94      15586.90        96.55 o
   0   0   8       3253.52       3625.34        21.99 o
   2   0   8       2535.96       2676.65        17.49 o
   4   0   8        210.68        186.04         2.40 o
   6   0   8        754.96        757.91         7.11 o
   8   0   8          4.36         -2.61         1.49 o
  10   0   8        452.88        546.55        12.49 o
 -17   1   8         11.19         13.89         3.55 o
 -16   1   8         28.44         24.24         2.73 o
 -15   1   8          2.26         -3.41         2.16 o
 -14   1   8       1048.75       1093.37        10.25 o
 -13   1   8        215.34        170.11         3.59 o
 -12   1   8        209.59        231.09         3.56 o
 -11   1   8        537.06        582.63         4.94 o
 -10   1   8       4521.13       4553.82        24.07 o
  -9   1   8         14.56         14.91         1.22 o
  -8   1   8        121.59        154.90         2.63 o
  -7   1   8          8.73         14.61         1.06 o
  -6   1   8       7830.53       7381.16        43.60 o
  -5   1   8        182.74        158.95         2.02 o
  -4   1   8       1573.52       1657.11         8.48 o
  -3   1   8         90.79         65.67         1.62 o
  -2   1   8       7124.19       7567.76        31.36 o
  -1   1   8        353.01        376.25         2.33 o
   0   1   8       2087.90       2138.14         9.05 o
   1   1   8        109.22         77.08         1.09 o
   2   1   8         39.76         55.30         1.06 o
   3   1   8         73.06         66.58         1.12 o
   4   1   8        916.28        979.27         4.88 o
   5   1   8        234.65        218.02         1.96 o
   6   1   8          0.13          1.16         0.89 o
   7   1   8         41.90         48.93         1.56 o
   8   1   8        668.30        685.37         5.09 o
   9   1   8          8.04          7.64         1.33 o
  10   1   8          5.05         10.38         1.70 o
  11   1   8          0.83          1.58         1.75 o
 -17   2   8         12.64          5.60         3.36 o
 -16   2   8        351.24        357.74         8.98 o
 -15   2   8        117.98        128.12         3.81 o
 -14   2   8          7.92         12.05         1.94 o
 -13   2   8          1.18         -3.23         1.61 o
 -12   2   8        862.46        801.30         6.50 o
 -11   2   8        268.12        258.66         3.99 o
 -10   2   8        509.85        534.68         4.50 o
  -9   2   8         53.83         59.62         1.66 o
  -8   2   8       1425.97       1390.03         9.53 o
  -7   2   8        542.36        513.22         4.66 o
  -6   2   8       2974.12       2971.77        17.63 o
  -5   2   8          5.36          6.26         0.80 o
  -4   2   8       3775.24       3775.98        18.28 o
  -3   2   8        595.89        649.60         3.99 o
  -2   2   8       5365.14       5437.38        24.20 o
  -1   2   8          0.88         13.31         0.66 o
   0   2   8       4409.35       4449.11        19.12 o
   1   2   8         53.05         56.27         1.17 o
   2   2   8       4251.34       4397.09        22.48 o
   3   2   8          4.12         16.92         0.74 o
   4   2   8        377.58        406.82         2.92 o
   5   2   8        110.75        115.85         1.68 o
   6   2   8       1810.47       1890.40        10.56 o
   7   2   8          0.03         -0.95         0.85 o
   8   2   8        169.55        154.40         2.32 o
   9   2   8          3.59         11.47         1.24 o
  10   2   8        311.90        334.54         4.65 o
  11   2   8          3.17          7.32         1.83 o
 -17   3   8         34.19         29.00         3.35 o
 -16   3   8          0.73          4.16         2.96 o
 -15   3   8         20.79         20.98         2.55 o
 -14   3   8       1296.20       1261.56        14.49 o
 -13   3   8         54.05         47.37         2.15 o
 -12   3   8          0.12          0.26         1.44 o
 -11   3   8         88.14         92.44         2.51 o
 -10   3   8        755.88        730.14         5.75 o
  -9   3   8        394.26        323.53         3.65 o
  -8   3   8        889.73        902.51         6.20 o
  -7   3   8         88.81         73.97         2.28 o
  -6   3   8       1711.43       1820.77        10.83 o
  -5   3   8       2208.69       2053.93        11.18 o
  -4   3   8       1507.74       1497.52         8.78 o
  -3   3   8          6.92          5.27         0.62 o
  -2   3   8        957.47        919.78         5.20 o
  -1   3   8       1077.44       1073.52         5.55 o
   0   3   8       1204.10       1260.53         7.14 o
   1   3   8        904.22        832.74         4.50 o
   2   3   8       1572.76       1743.74         9.95 o
   3   3   8         14.04         11.04         1.05 o
   4   3   8        647.70        618.72         3.74 o
   5   3   8        111.79         58.19         1.22 o
   6   3   8        135.18        114.09         1.94 o
   7   3   8         74.91         73.91         1.65 o
   8   3   8        344.02        371.01         4.84 o
   9   3   8         29.69         34.88         1.36 o
  10   3   8         10.37          0.36         1.35 o
  11   3   8          2.19          4.88         1.61 o
 -17   4   8         23.44         14.74         3.21 o
 -16   4   8        575.95        606.66         8.69 o
 -15   4   8         30.74         33.63         2.63 o
 -14   4   8          0.96          1.70         2.00 o
 -13   4   8        212.93        207.05         3.82 o
 -12   4   8       1069.11       1077.05         8.63 o
 -11   4   8        111.12        112.03         2.57 o
 -10   4   8         16.83         23.03         1.52 o
  -9   4   8          3.03         -2.46         1.23 o
  -8   4   8        418.39        433.16         3.92 o
  -7   4   8        455.42        413.47         3.87 o
  -6   4   8       3743.88       3600.11        20.68 o
  -5   4   8         23.35         20.69         0.95 o
  -4   4   8         40.24         54.89         1.21 o
  -3   4   8        135.97        142.36         1.92 o
  -2   4   8       6966.89       7235.80        35.21 o
  -1   4   8        122.43        148.26         1.60 o
   0   4   8       2550.80       2599.44        19.96 o
   1   4   8          1.63          8.22         0.93 o
   2   4   8       1025.79        952.23         5.88 o
   3   4   8          1.15         -1.27         0.63 o
   4   4   8       1891.28       1793.70        11.28 o
   5   4   8         67.80         47.71         1.34 o
   6   4   8        925.67        960.83         8.26 o
   7   4   8          0.02          2.27         0.97 o
   8   4   8        386.53        355.09         4.91 o
   9   4   8         50.02         51.66         1.71 o
  10   4   8        307.64        295.15         5.91 o
  11   4   8          7.99         10.51         1.75 o
 -16   5   8          1.65          4.38         2.93 o
 -15   5   8         25.23         22.48         2.48 o
 -14   5   8       1002.87        990.42         9.62 o
 -13   5   8         88.80         68.98         2.99 o
 -12   5   8         45.61         54.21         2.28 o
 -11   5   8        194.89        198.30         3.81 o
 -10   5   8       1986.69       2062.67        13.59 o
  -9   5   8         10.70          3.44         1.21 o
  -8   5   8        661.21        625.16         4.97 o
  -7   5   8        201.36        191.06         5.99 o
  -6   5   8       1099.71        992.05         7.24 o
  -5   5   8        937.56        905.68         6.07 o
  -4   5   8       1290.88       1450.29        11.54 o
  -3   5   8       2616.01       2751.26        15.10 o
  -2   5   8       1114.61       1283.51         7.46 o
  -1   5   8         91.06        143.61         1.77 o
   0   5   8       2468.85       2585.89        17.38 o
   1   5   8        314.03        215.19         2.56 o
   2   5   8       1841.66       1804.80        12.14 o
   3   5   8         87.89        111.43         2.36 o
   4   5   8        982.20        953.33         8.28 o
   5   5   8        403.45        389.74         5.52 o
   6   5   8        172.87        142.83         4.05 o
   7   5   8         92.79         86.93         2.14 o
   8   5   8        222.15        213.36         3.40 o
   9   5   8         25.87         23.87         1.41 o
  10   5   8         13.97          3.14         1.48 o
 -16   6   8        294.64        311.22         6.50 o
 -15   6   8         15.90         13.73         2.33 o
 -14   6   8         43.92         38.28         2.31 o
 -13   6   8        106.82         85.42         2.60 o
 -12   6   8       1245.25       1208.62         9.85 o
 -11   6   8         93.42        106.12         2.82 o
 -10   6   8        211.02        218.81         3.85 o
  -9   6   8         16.51         12.76         1.47 o
  -8   6   8       1852.64       1737.72        12.99 o
  -7   6   8       1137.72       1041.05         8.45 o
  -6   6   8        870.14        886.02         7.41 o
  -5   6   8        210.44        235.27         2.99 o
  -4   6   8       3803.95       3948.21        28.05 o
  -3   6   8       2947.14       3048.42        20.25 o
  -2   6   8       2305.32       2430.23        17.69 o
  -1   6   8        326.65        246.97         2.53 o
   0   6   8       2050.96       2131.19        16.50 o
   1   6   8         72.90         68.01         1.77 o
   2   6   8       1528.03       1575.55        11.76 o
   3   6   8         42.50         29.27         2.39 o
   4   6   8        509.66        456.30         8.33 o
   5   6   8        156.26        134.63         5.46 o
   6   6   8        451.28        484.09        12.45 o
   7   6   8         56.46         56.44         1.99 o
   8   6   8         22.41         19.33         2.37 o
   9   6   8         55.05         63.11         1.99 o
  10   6   8        106.18        103.99         2.71 o
 -16   7   8         39.64         34.63         3.21 o
 -15   7   8         44.09         45.65         2.96 o
 -14   7   8        346.58        323.63         5.10 o
 -13   7   8          7.43          1.11         1.98 o
 -12   7   8        115.64        102.10         3.02 o
 -11   7   8         32.88         25.99         2.14 o
 -10   7   8       1451.48       1388.03        11.15 o
  -9   7   8          9.00          2.43         1.77 o
  -8   7   8         29.07         32.30         1.86 o
  -7   7   8        399.21        499.96         5.40 o
  -6   7   8       4307.15       4352.34        29.75 o
  -5   7   8          1.61         16.62         1.29 o
  -4   7   8        605.37        659.04         4.85 o
  -3   7   8       2286.84       2019.09        11.49 o
  -2   7   8       2368.49       2515.75        16.96 o
  -1   7   8          3.86          0.16         0.93 o
   0   7   8       1910.49       1801.23        15.29 o
   1   7   8        607.34        501.23         4.27 o
   2   7   8        500.72        431.43         4.23 o
   3   7   8        219.88        134.95         5.13 o
   4   7   8       1101.07       1073.44        16.57 o
   5   7   8        259.26        212.74         7.28 o
   6   7   8          3.30          6.10         2.95 o
   7   7   8        150.71        150.20         6.20 o
   8   7   8        542.42        582.70        11.08 o
   9   7   8         58.33         55.02         3.23 o
 -15   8   8         88.78         83.80         3.50 o
 -14   8   8          8.53          4.16         2.24 o
 -13   8   8        105.91        108.97         3.25 o
 -12   8   8        783.68        775.92         8.06 o
 -11   8   8        182.87        209.98         4.40 o
 -10   8   8          4.59          3.80         1.98 o
  -9   8   8          9.23          5.17         1.92 o
  -8   8   8       1369.77       1432.94        13.89 o
  -7   8   8         32.41         35.11         2.13 o
  -6   8   8        297.94        348.30         4.57 o
  -5   8   8        562.40        602.09         7.58 o
  -4   8   8       5219.82       5473.15        31.53 o
  -3   8   8        155.97        164.94         2.58 o
  -2   8   8        240.32        241.01         3.09 o
  -1   8   8         70.86         61.10         1.49 o
   0   8   8       2009.40       2007.70        16.38 o
   1   8   8         16.99         11.92         0.97 o
   2   8   8       1133.29        977.83         8.50 o
   3   8   8         50.16         37.94         2.36 o
   4   8   8         49.35         50.60         4.22 o
   5   8   8         18.68          6.79         3.52 o
   6   8   8        362.33        320.63         8.84 o
   7   8   8          5.28         -0.89         3.12 o
   8   8   8          3.11          2.57         3.99 o
   9   8   8         17.97         21.51         4.05 o
 -15   9   8         45.63         60.14         3.45 o
 -14   9   8        266.32        269.43         5.06 o
 -13   9   8         28.03         35.06         2.64 o
 -12   9   8          6.90         14.16         2.28 o
 -11   9   8        324.61        328.97         5.45 o
 -10   9   8        877.13        892.61        11.16 o
  -9   9   8         25.61         18.82         2.84 o
  -8   9   8        254.16        294.22         5.40 o
  -7   9   8        612.70        577.68         7.14 o
  -6   9   8        560.19        645.27         8.30 o
  -5   9   8        842.27        787.53         8.12 o
  -4   9   8       1145.04       1075.63         9.89 o
  -3   9   8        123.66        127.81         2.30 o
  -2   9   8        987.82        923.98         7.50 o
  -1   9   8        543.15        516.46         4.77 o
   0   9   8        697.55        742.97         5.34 o
   1   9   8        544.39        544.90         4.67 o
   2   9   8        455.12        519.16         4.75 o
   3   9   8          0.06          1.26         2.04 o
   4   9   8        780.56        733.83        13.54 o
   5   9   8         53.35         63.35         4.93 o
   6   9   8         75.90         63.80         4.94 o
   7   9   8         23.46         18.39         4.42 o
   8   9   8        261.75        297.36         8.49 o
 -14  10   8          1.46          2.49         2.42 o
 -13  10   8         83.69         86.07         3.31 o
 -12  10   8        609.80        637.30         9.82 o
 -11  10   8        131.79        126.54         3.88 o
 -10  10   8         48.28         42.50         2.74 o
  -9  10   8        179.65        163.47         6.38 o
  -8  10   8        803.51        775.00         9.12 o
  -7  10   8         92.55         80.99         3.07 o
  -6  10   8        488.94        518.89         5.92 o
  -5  10   8        203.02        201.41         3.78 o
  -4  10   8         43.99         49.58         1.93 o
  -3  10   8        337.10        241.85         3.38 o
  -2  10   8        273.87        220.54         2.95 o
  -1  10   8        251.53        248.10         3.08 o
   0  10   8        310.67        356.44         3.54 o
   1  10   8          1.29          1.42         1.10 o
   2  10   8        171.30        157.31         3.26 o
   3  10   8        153.80        150.81         2.50 o
   4  10   8        383.65        381.16         7.07 o
   5  10   8          0.31         -1.56         3.68 o
   6  10   8         32.35         26.97         4.47 o
   7  10   8         26.11         18.00         4.55 o
   8  10   8         11.00         13.26         4.63 o
 -13  11   8         33.69         39.33         2.92 o
 -12  11   8          0.53         -3.64         2.53 o
 -11  11   8        222.78        205.76         5.03 o
 -10  11   8        379.22        350.61         6.29 o
  -9  11   8          0.67         -2.02         2.19 o
  -8  11   8        228.64        226.38         5.65 o
  -7  11   8        384.78        337.11         5.77 o
  -6  11   8         80.88         77.26         2.83 o
  -5  11   8          5.28          3.50         1.75 o
  -4  11   8       1027.99       1013.83         9.39 o
  -3  11   8        892.32        943.57         9.92 o
  -2  11   8        172.12        214.45         3.07 o
  -1  11   8         15.02         17.80         1.36 o
   0  11   8        844.47        786.70         6.76 o
   1  11   8        451.85        420.93         4.69 o
   2  11   8        559.84        562.96         7.11 o
   3  11   8         18.86         27.63         2.21 o
   4  11   8        280.56        285.18         4.70 o
   5  11   8        165.53        158.03         9.50 o
   6  11   8        279.64        272.13         9.25 o
   7  11   8         30.66         22.35         4.86 o
 -12  12   8        349.88        358.04         8.80 o
 -11  12   8         26.83         13.69         2.63 o
 -10  12   8          7.16          3.89         2.54 o
  -9  12   8        147.70        146.94         4.54 o
  -8  12   8        425.86        407.03         6.89 o
  -7  12   8          0.35         -2.87         2.23 o
  -6  12   8        106.55         82.69         2.96 o
  -5  12   8        490.25        470.94         5.96 o
  -4  12   8        536.60        605.00         7.45 o
  -3  12   8         25.13         19.61         2.08 o
  -2  12   8        212.25        172.70         3.56 o
  -1  12   8        475.92        464.47         4.76 o
   0  12   8        425.83        465.34         6.53 o
   1  12   8         49.18         49.88         1.83 o
   2  12   8         68.32         68.61         2.06 o
   3  12   8        106.31        100.30         2.22 o
   4  12   8        182.57        175.96         4.21 o
   5  12   8         80.20         87.20         4.34 o
   6  12   8         73.73         68.64         5.79 o
 -11  13   8        207.62        213.57         5.67 o
 -10  13   8        141.93        160.67         5.07 o
  -9  13   8         49.61         58.72         3.33 o
  -8  13   8         40.12         33.87         2.89 o
  -7  13   8        339.70        337.90         6.14 o
  -6  13   8        204.26        218.75         4.79 o
  -5  13   8         61.92         69.37         2.72 o
  -4  13   8        342.08        331.23         5.37 o
  -3  13   8        479.92        476.44         7.96 o
  -2  13   8        540.90        573.23         6.87 o
  -1  13   8          6.19          2.67         1.83 o
   0  13   8        427.70        421.43         4.71 o
   1  13   8        308.14        305.18         4.45 o
   2  13   8        211.09        213.68         3.35 o
   3  13   8         15.37         13.78         1.63 o
   4  13   8        226.99        217.90         6.31 o
   5  13   8         47.09         39.01         2.54 o
  -9  14   8        222.82        250.97         5.82 o
  -8  14   8        317.57        376.98         6.73 o
  -7  14   8         31.89         31.57         2.94 o
  -6  14   8          1.31         -3.53         2.30 o
  -5  14   8        388.51        400.71         6.16 o
  -4  14   8        463.29        536.88         6.94 o
  -3  14   8          8.02          5.76         2.12 o
  -2  14   8         96.86        101.04         4.33 o
  -1  14   8        404.51        411.22         5.44 o
   0  14   8        214.72        202.08         3.55 o
   1  14   8         27.31         33.71         1.85 o
   2  14   8         29.20         27.93         1.84 o
   3  14   8        134.23        134.74         3.53 o
  -7  15   8        190.17        209.80         5.51 o
  -6  15   8        274.07        322.84         6.23 o
  -5  15   8          0.33         -2.49         2.29 o
  -4  15   8         90.89         85.11         3.49 o
  -3  15   8        214.13        222.47         5.48 o
  -2  15   8        302.35        322.73         6.41 o
  -1  15   8          4.70          2.19         2.03 o
   0  15   8         83.93         83.45         3.26 o
   1  15   8        109.41         92.94         3.05 o
 -17   0   9        141.45        158.59         8.44 o
 -15   0   9        849.69        800.91        12.57 o
 -13   0   9        701.37        738.12         9.79 o
 -11   0   9       2343.21       2259.26        20.13 o
  -9   0   9       1125.05       1129.42        10.59 o
  -7   0   9       5281.66       5097.97        41.94 o
  -5   0   9         70.19         62.28         1.97 o
  -3   0   9       7719.64       7470.72        44.93 o
  -1   0   9       1284.60       1251.25         8.05 o
   1   0   9       5463.02       5147.53        30.03 o
   3   0   9        253.85        268.76         3.03 o
   5   0   9        143.87        121.87         2.52 o
   7   0   9          4.87         -2.98         1.49 o
   9   0   9         31.14         38.92         2.87 o
 -17   1   9        127.35        111.54         4.42 o
 -16   1   9          0.06         -4.48         2.24 o
 -15   1   9        251.83        250.83         5.10 o
 -14   1   9          3.53          5.42         1.96 o
 -13   1   9        836.16        809.45         7.30 o
 -12   1   9         12.64         17.62         1.71 o
 -11   1   9        519.18        561.35         5.24 o
 -10   1   9        126.79        145.39         2.70 o
  -9   1   9        710.74        685.29         5.31 o
  -8   1   9         85.66         89.81         2.24 o
  -7   1   9         10.72          9.77         1.10 o
  -6   1   9         11.84         17.72         1.20 o
  -5   1   9       7780.40       7993.25        43.02 o
  -4   1   9          1.37         -0.08         1.09 o
  -3   1   9        695.37        678.91         4.07 o
  -2   1   9        375.75        311.79         2.21 o
  -1   1   9       5792.86       5661.31        22.85 o
   0   1   9        232.72        246.78         1.98 o
   1   1   9       1469.88       1474.17         7.13 o
   2   1   9         16.28         16.31         0.82 o
   3   1   9       2082.07       1910.40         9.28 o
   4   1   9          9.59          4.27         0.80 o
   5   1   9        287.70        288.38         2.51 o
   6   1   9        109.42         68.81         1.61 o
   7   1   9        308.29        290.27         3.19 o
   8   1   9         12.70          9.22         1.45 o
   9   1   9         41.62         36.97         1.94 o
  10   1   9         14.48         21.24         2.02 o
 -17   2   9         68.25         83.68         4.08 o
 -16   2   9         12.39          9.28         3.02 o
 -15   2   9        718.76        728.97         8.09 o
 -14   2   9         17.17          7.66         2.19 o
 -13   2   9        521.36        505.45         5.19 o
 -12   2   9        191.27        181.67         3.26 o
 -11   2   9       1073.79       1068.39         7.45 o
 -10   2   9        238.46        234.66         3.10 o
  -9   2   9        558.70        569.99         4.79 o
  -8   2   9        131.42        142.62         2.41 o
  -7   2   9       4223.88       4275.16        24.16 o
  -6   2   9         84.50         71.05         1.43 o
  -5   2   9        415.82        432.52         3.46 o
  -4   2   9         39.81         44.68         2.19 o
  -3   2   9       5337.15       5740.18        27.06 o
  -2   2   9        254.29        215.06         1.81 o
  -1   2   9         96.19         93.42         1.40 o
   0   2   9        521.58        446.46         2.71 o
   1   2   9       3384.88       3405.07        15.06 o
   2   2   9         74.21        104.65         1.60 o
   3   2   9         83.63         82.18         1.48 o
   4   2   9        339.63        333.27         2.84 o
   5   2   9        807.05        715.36         4.91 o
   6   2   9          3.09         -0.08         0.85 o
   7   2   9         76.38         76.45         1.82 o
   8   2   9         74.72         73.50         1.83 o
   9   2   9         53.75         47.58         2.07 o
  10   2   9          6.28          6.68         1.94 o
 -17   3   9         75.55         67.93         4.23 o
 -16   3   9         21.03         23.78         3.12 o
 -15   3   9         69.90         77.09         2.87 o
 -14   3   9        125.47        107.06         2.93 o
 -13   3   9        543.70        543.42         5.76 o
 -12   3   9          0.46         -2.76         1.38 o
 -11   3   9          1.18          2.41         1.39 o
 -10   3   9        361.01        362.35         3.69 o
  -9   3   9       2737.47       2743.60        15.89 o
  -8   3   9        615.72        567.34         4.63 o
  -7   3   9        110.73        119.84         2.31 o
  -6   3   9        176.53        164.71         4.35 o
  -5   3   9       1894.41       1903.26        10.44 o
  -4   3   9         90.09        118.29         2.05 o
  -3   3   9        333.81        333.46         2.76 o
  -2   3   9         79.71         89.43         1.40 o
  -1   3   9       3265.97       3386.78        16.00 o
   0   3   9        729.53        687.34         4.01 o
   1   3   9          1.40          1.08         0.72 o
   2   3   9        262.25        197.88         2.18 o
   3   3   9       1698.55       1748.70         9.29 o
   4   3   9         27.49         19.69         0.97 o
   5   3   9        462.98        474.46         4.26 o
   6   3   9         20.78         23.01         1.13 o
   7   3   9        552.06        534.88         6.95 o
   8   3   9          6.21          4.71         1.13 o
   9   3   9        393.63        475.54         6.30 o
  10   3   9         14.58         24.16         1.75 o
 -17   4   9         69.21         63.77         3.89 o
 -16   4   9          0.57         -0.04         2.58 o
 -15   4   9        567.36        618.49         7.54 o
 -14   4   9         58.95         48.51         2.36 o
 -13   4   9        124.79        145.59         3.42 o
 -12   4   9         16.69         15.51         1.75 o
 -11   4   9       2244.67       2204.37        14.16 o
 -10   4   9          1.36         -2.30         1.33 o
  -9   4   9          0.23          7.54         1.52 o
  -8   4   9          0.20         -2.31         1.15 o
  -7   4   9       2030.57       2036.13        12.47 o
  -6   4   9         23.90         27.55         1.30 o
  -5   4   9        393.28        390.47         3.40 o
  -4   4   9        463.63        367.02         3.00 o
  -3   4   9       1934.74       1878.17        10.06 o
  -2   4   9         27.34         55.17         1.13 o
  -1   4   9       1262.74       1247.08         6.68 o
   0   4   9        700.00        725.03         4.61 o
   1   4   9       1636.38       1572.13        11.05 o
   2   4   9          5.62          4.14         0.76 o
   3   4   9         42.60         62.66         1.43 o
   4   4   9        303.90        331.66         2.90 o
   5   4   9        630.80        675.95         6.75 o
   6   4   9          9.49          8.35         1.17 o
   7   4   9        158.05        185.93         3.79 o
   8   4   9         20.92         28.17         1.48 o
   9   4   9        279.27        265.91         4.72 o
  10   4   9          0.02          1.58         1.73 o
 -16   5   9         81.85         89.58         3.80 o
 -15   5   9         41.86         36.67         2.74 o
 -14   5   9         13.92         15.91         2.14 o
 -13   5   9        653.06        668.81         7.64 o
 -12   5   9        437.74        434.81         5.36 o
 -11   5   9         44.96         52.39         2.14 o
 -10   5   9         20.19         30.47         1.65 o
  -9   5   9       1879.15       1836.80        11.80 o
  -8   5   9        503.86        505.48         4.79 o
  -7   5   9          0.63          1.37         1.20 o
  -6   5   9         70.63         55.75         1.89 o
  -5   5   9       2837.32       2715.29        19.80 o
  -4   5   9        196.37        160.64         2.47 o
  -3   5   9         17.78         30.91         2.07 o
  -2   5   9       2012.11       2059.74        13.27 o
  -1   5   9       2859.79       2743.64        19.38 o
   0   5   9         74.04         65.83         1.54 o
   1   5   9         56.21         51.66         1.29 o
   2   5   9        104.13        101.19         1.73 o
   3   5   9       1595.72       1638.91        15.68 o
   4   5   9         28.88         26.00         1.16 o
   5   5   9         63.78         70.17         1.54 o
   6   5   9         36.46         28.96         1.24 o
   7   5   9        458.40        442.38         6.57 o
   8   5   9          9.44          6.57         1.11 o
   9   5   9        197.97        234.59         4.08 o
 -16   6   9          0.26         -5.06         2.58 o
 -15   6   9        315.56        294.66         6.61 o
 -14   6   9         58.43         48.77         2.69 o
 -13   6   9        165.94        170.50         4.23 o
 -12   6   9          0.40          1.76         1.98 o
 -11   6   9       1374.37       1408.81        11.94 o
 -10   6   9        233.84        233.03         3.79 o
  -9   6   9        334.08        311.59         4.19 o
  -8   6   9          1.33         -2.12         1.74 o
  -7   6   9       1438.30       1496.50        11.12 o
  -6   6   9          7.52         11.13         2.18 o
  -5   6   9         81.63        107.95         3.20 o
  -4   6   9       1516.94       1504.57         8.79 o
  -3   6   9       3174.80       2862.80        16.44 o
  -2   6   9        575.67        601.50         4.46 o
  -1   6   9        239.07        271.65         2.76 o
   0   6   9       2464.88       2573.91        15.33 o
   1   6   9       1793.97       1841.75        16.72 o
   2   6   9          9.38         11.76         1.06 o
   3   6   9          0.31         -0.17         1.37 o
   4   6   9        363.28        358.14         8.64 o
   5   6   9        268.41        266.09         4.82 o
   6   6   9          0.23         -0.20         1.23 o
   7   6   9         39.01         43.14         2.03 o
   8   6   9         17.74         16.01         1.53 o
   9   6   9         76.42         69.14         2.53 o
 -16   7   9         66.58         78.48         3.53 o
 -15   7   9        133.35        148.26         4.99 o
 -14   7   9          0.05         -1.12         2.41 o
 -13   7   9        530.11        528.32         6.61 o
 -12   7   9        265.47        250.76         4.70 o
 -11   7   9        494.40        508.42         6.14 o
 -10   7   9          5.55          8.58         2.26 o
  -9   7   9       1198.48       1209.34        10.03 o
  -8   7   9        119.95         99.62         2.66 o
  -7   7   9        165.88        169.99         3.68 o
  -6   7   9        109.96         79.21         2.03 o
  -5   7   9       3387.45       3385.29        21.01 o
  -4   7   9        431.04        412.70         4.34 o
  -3   7   9        358.35        405.00         3.75 o
  -2   7   9        631.52        692.44         7.35 o
  -1   7   9       3989.92       4097.56        25.01 o
   0   7   9         25.96         16.96         1.17 o
   1   7   9        399.84        427.15         4.22 o
   2   7   9        410.02        382.41         4.74 o
   3   7   9        873.64        849.88        10.43 o
   4   7   9          8.35          5.92         3.19 o
   5   7   9          0.21         -3.73         2.70 o
   6   7   9          0.58         -8.44         4.22 o
   7   7   9        223.83        239.34         7.61 o
   8   7   9         22.86         23.88         3.93 o
   9   7   9          3.89          3.32         2.47 o
 -15   8   9        144.84        130.59         4.08 o
 -14   8   9         29.27         30.81         2.66 o
 -13   8   9        372.00        381.17         6.89 o
 -12   8   9         66.10         58.30         2.81 o
 -11   8   9        520.15        494.03         6.14 o
 -10   8   9         77.53         70.85         2.85 o
  -9   8   9        704.81        731.25         8.82 o
  -8   8   9        150.57        129.51         3.39 o
  -7   8   9       1834.35       1751.45        17.08 o
  -6   8   9         43.40         39.57         1.91 o
  -5   8   9        129.44        149.25         3.11 o
  -4   8   9         28.51         49.39         1.67 o
  -3   8   9       2370.92       2563.84        19.43 o
  -2   8   9         31.22         33.96         1.49 o
  -1   8   9        898.15        926.50         8.29 o
   0   8   9        495.00        457.41         5.12 o
   1   8   9       1602.76       1588.33        10.44 o
   2   8   9         21.80         32.72         1.21 o
   3   8   9        251.14        294.65         5.26 o
   4   8   9        335.01        333.90         9.00 o
   5   8   9        516.87        470.59        10.60 o
   6   8   9          1.93         -4.80         3.19 o
   7   8   9         69.38         58.82         4.64 o
   8   8   9        129.26        141.75         6.57 o
 -14   9   9         62.23         62.36         3.13 o
 -13   9   9        419.61        415.41         6.25 o
 -12   9   9         93.51         98.74         3.36 o
 -11   9   9        277.21        295.73         5.27 o
 -10   9   9        306.94        289.36         5.39 o
  -9   9   9       1225.78       1163.85        13.61 o
  -8   9   9         30.71         35.40         2.69 o
  -7   9   9         58.11         82.72         2.96 o
  -6   9   9         24.78         16.53         2.01 o
  -5   9   9       1966.05       2000.19        14.83 o
  -4   9   9          0.41         -0.63         1.30 o
  -3   9   9          0.20         -2.09         1.05 o
  -2   9   9          3.66         -2.57         1.75 o
  -1   9   9       1102.75       1158.78         8.46 o
   0   9   9        264.00        243.23         4.76 o
   1   9   9         62.45         79.68         1.89 o
   2   9   9         29.77         27.92         1.57 o
   3   9   9        690.05        667.13         7.62 o
   4   9   9         21.11         20.72         4.15 o
   5   9   9         15.41         10.70         4.00 o
   6   9   9         40.46         32.85         4.61 o
   7   9   9        169.21        169.02         7.23 o
 -14  10   9         28.67         24.45         2.78 o
 -13  10   9         26.95         32.01         2.81 o
 -12  10   9        153.68        168.37         5.82 o
 -11  10   9        413.42        414.66         6.53 o
 -10  10   9         84.73         66.43         3.04 o
  -9  10   9         68.15         69.31         2.95 o
  -8  10   9         70.94         70.90         3.16 o
  -7  10   9        235.30        226.99         5.90 o
  -6  10   9          0.64         -3.54         1.77 o
  -5  10   9        164.89        132.94         3.47 o
  -4  10   9        103.23         84.89         2.21 o
  -3  10   9        188.62        199.61         3.09 o
  -2  10   9        140.38        116.31         2.40 o
  -1  10   9         69.64         71.21         1.96 o
   0  10   9        306.77        319.54         4.22 o
   1  10   9        788.84        799.65         6.49 o
   2  10   9         60.61         69.40         2.04 o
   3  10   9         42.83         46.91         2.65 o
   4  10   9        188.08        197.17         8.08 o
   5  10   9        378.69        370.37        10.11 o
   6  10   9          0.18          2.16         4.08 o
   7  10   9         72.09         92.25         5.58 o
 -13  11   9        256.05        245.23         5.26 o
 -12  11   9         84.12         87.00         3.40 o
 -11  11   9         44.79         37.04         2.87 o
 -10  11   9         69.68         60.48         3.10 o
  -9  11   9        781.23        856.42        11.71 o
  -8  11   9        196.06        174.96         4.79 o
  -7  11   9        214.63        236.99         5.14 o
  -6  11   9        235.37        221.69         4.59 o
  -5  11   9        244.07        246.72         4.41 o
  -4  11   9        495.23        485.92         7.19 o
  -3  11   9         44.24         38.78         1.83 o
  -2  11   9        146.92        133.39         2.67 o
  -1  11   9        623.85        672.38         5.92 o
   0  11   9         98.55         95.13         2.44 o
   1  11   9        188.57        170.52         2.97 o
   2  11   9         96.61        112.62         2.37 o
   3  11   9        466.70        501.29         6.54 o
   4  11   9          8.47          7.09         1.94 o
   5  11   9         21.82         25.90         4.94 o
   6  11   9         68.21         76.12         8.91 o
 -12  12   9          3.57          2.72         2.68 o
 -11  12   9        101.44         95.37         3.69 o
 -10  12   9        109.17        106.52         3.92 o
  -9  12   9         18.04         15.76         2.77 o
  -8  12   9        114.03         98.64         3.61 o
  -7  12   9        357.73        375.34         6.32 o
  -6  12   9        179.87        172.22         4.61 o
  -5  12   9         23.28         30.28         2.38 o
  -4  12   9        572.44        561.25         6.62 o
  -3  12   9        632.77        643.20         6.98 o
  -2  12   9         45.90         45.16         2.05 o
  -1  12   9          3.61          2.24         1.40 o
   0  12   9        343.56        326.64         6.20 o
   1  12   9        400.55        413.39         5.04 o
   2  12   9         41.73         39.60         2.05 o
   3  12   9         46.40         55.46         2.21 o
   4  12   9        143.38        153.30         8.66 o
   5  12   9        313.56        341.56        14.39 o
 -10  13   9         12.19          4.48         2.66 o
  -9  13   9        265.98        265.54         5.92 o
  -8  13   9        164.36        155.82         4.87 o
  -7  13   9        166.59        170.91         4.92 o
  -6  13   9        294.85        286.02         5.64 o
  -5  13   9        459.90        516.54         6.85 o
  -4  13   9         41.82         40.80         2.81 o
  -3  13   9         11.53         14.59         2.45 o
  -2  13   9        417.15        425.92         5.83 o
  -1  13   9        335.75        345.95         4.60 o
   0  13   9          2.47          0.15         1.59 o
   1  13   9         10.90         12.07         1.63 o
   2  13   9         98.72         84.72         3.09 o
   3  13   9        191.41        211.46         6.57 o
  -9  14   9         12.13         18.92         3.02 o
  -8  14   9         60.13         53.22         3.41 o
  -7  14   9        242.51        256.87         5.81 o
  -6  14   9         75.06         78.75         3.33 o
  -5  14   9          0.11          1.50         2.25 o
  -4  14   9        372.24        365.30         6.26 o
  -3  14   9        489.46        514.30         7.07 o
  -2  14   9         45.95         36.91         2.38 o
  -1  14   9         18.97         19.22         2.24 o
   0  14   9        240.62        242.52         4.40 o
   1  14   9        255.37        247.81         5.48 o
   2  14   9         38.46         29.34         2.92 o
  -6  15   9         66.01         51.51         3.10 o
  -5  15   9        212.85        216.35         5.81 o
  -4  15   9          3.48         -1.62         2.82 o
  -3  15   9          0.92         -4.74         2.37 o
  -2  15   9        141.93        133.00         4.04 o
  -1  15   9        199.44        206.01         4.88 o
 -16   0  10        220.24        240.36         8.16 o
 -14   0  10        444.45        399.86         7.46 o
 -12   0  10       1312.15       1241.71        12.34 o
 -10   0  10       1618.27       1836.10        17.03 o
  -8   0  10       1477.36       1550.27        14.63 o
  -6   0  10       1981.41       2067.58        16.98 o
  -4   0  10         45.12         72.48         3.06 o
  -2   0  10       1186.79       1333.36         9.09 o
   0   0  10        961.60        904.41         6.99 o
   2   0  10         44.53         69.09         1.89 o
   4   0  10         31.85         27.68         1.61 o
   6   0  10        285.41        263.45         4.77 o
   8   0  10          0.32         -4.07         2.03 o
 -17   1  10          0.34         -0.05         2.66 o
 -16   1  10         35.57         31.89         2.95 o
 -15   1  10          7.32          0.67         2.16 o
 -14   1  10        741.92        787.54         7.47 o
 -13   1  10        154.63        159.39         3.46 o
 -12   1  10        673.61        693.06         5.83 o
 -11   1  10        395.23        376.03         4.11 o
 -10   1  10       1754.32       1668.63        10.48 o
  -9   1  10        242.81        254.30         3.27 o
  -8   1  10       3443.11       3480.18        24.66 o
  -7   1  10         54.53         70.99         2.19 o
  -6   1  10       1564.14       1637.52        10.58 o
  -5   1  10        257.44        229.18         4.04 o
  -4   1  10       3513.80       3541.16        19.48 o
  -3   1  10         98.96         70.49         1.30 o
  -2   1  10       1941.33       1879.22         8.93 o
  -1   1  10        472.98        418.97         2.84 o
   0   1  10       1370.69       1555.88         7.80 o
   1   1  10        219.82        194.83         2.12 o
   2   1  10       1467.54       1418.99         7.48 o
   3   1  10       1054.39        986.80         5.46 o
   4   1  10        449.65        520.67         3.76 o
   5   1  10          0.49         -0.53         1.09 o
   6   1  10        173.71        146.41         2.53 o
   7   1  10          3.03         -2.43         1.22 o
   8   1  10         91.20         86.16         2.24 o
   9   1  10          4.31          0.22         1.61 o
 -17   2  10          9.73          7.28         3.09 o
 -16   2  10        309.59        296.83         5.89 o
 -15   2  10          0.47         -4.09         2.06 o
 -14   2  10          9.19          9.00         2.11 o
 -13   2  10         23.72         20.52         1.96 o
 -12   2  10       1053.09        998.48         8.09 o
 -11   2  10        172.80        179.78         3.25 o
 -10   2  10        151.87        158.29         2.93 o
  -9   2  10         11.94         10.64         1.37 o
  -8   2  10        920.56        913.44         7.43 o
  -7   2  10        367.54        363.00         7.96 o
  -6   2  10        837.05        815.31         6.38 o
  -5   2  10         11.05         22.73         1.33 o
  -4   2  10       1116.90       1178.33         7.88 o
  -3   2  10         77.65         76.38         1.48 o
  -2   2  10       2670.13       2573.35        11.73 o
  -1   2  10        771.52        699.41         4.08 o
   0   2  10         80.90         70.30         1.79 o
   1   2  10       1186.79       1092.60         6.31 o
   2   2  10       2508.16       2618.50        13.00 o
   3   2  10        129.78        104.57         1.82 o
   4   2  10         12.56          5.35         0.91 o
   5   2  10        131.43        123.07         2.09 o
   6   2  10        552.55        595.97         6.36 o
   7   2  10          0.69         -1.23         1.16 o
   8   2  10          2.96          6.21         1.38 o
   9   2  10          0.16          0.21         1.50 o
 -17   3  10          0.76         -3.17         3.20 o
 -16   3  10         65.12         66.22         3.53 o
 -15   3  10         17.63         10.76         2.16 o
 -14   3  10        546.14        535.82         5.99 o
 -13   3  10         12.86          6.95         1.75 o
 -12   3  10        106.52         95.87         2.47 o
 -11   3  10          0.57         -2.75         1.38 o
 -10   3  10       1017.36       1041.99         7.77 o
  -9   3  10        119.95        115.00         3.10 o
  -8   3  10        127.84        142.79         2.65 o
  -7   3  10        232.37        208.08         4.08 o
  -6   3  10        674.58        638.03         8.91 o
  -5   3  10         31.19         17.58         1.23 o
  -4   3  10       1363.22       1309.93         7.58 o
  -3   3  10          0.06          1.79         0.81 o
  -2   3  10       1428.31       1324.14         7.25 o
  -1   3  10        474.83        459.83         3.45 o
   0   3  10       4281.94       4464.12        21.95 o
   1   3  10         69.08         49.56         1.19 o
   2   3  10        263.44        271.98         3.25 o
   3   3  10        322.84        279.93         2.73 o
   4   3  10       1176.50       1192.83        10.45 o
   5   3  10          0.67          6.50         1.04 o
   6   3  10         83.24         71.71         1.89 o
   7   3  10         35.36         25.21         1.45 o
   8   3  10        148.98        152.21         2.72 o
   9   3  10         12.93         13.32         1.64 o
 -16   4  10        224.92        231.02         5.42 o
 -15   4  10          6.56          1.12         2.04 o
 -14   4  10         46.30         38.19         2.38 o
 -13   4  10        302.47        313.98         4.73 o
 -12   4  10        786.72        742.55         7.32 o
 -11   4  10         13.10         10.81         1.79 o
 -10   4  10         29.11         31.08         1.74 o
  -9   4  10        831.59        771.29         6.35 o
  -8   4  10        293.27        309.67         3.68 o
  -7   4  10          6.50          3.17         1.14 o
  -6   4  10         35.89         33.75         1.35 o
  -5   4  10        114.16        105.13         2.20 o
  -4   4  10        133.15        120.57         2.40 o
  -3   4  10          3.16         -1.44         0.90 o
  -2   4  10       1983.58       2034.69        10.53 o
  -1   4  10         87.06        103.04         1.88 o
   0   4  10         77.88         86.39         2.26 o
   1   4  10         35.16         27.19         1.21 o
   2   4  10       3851.56       3870.45        27.54 o
   3   4  10         91.71         82.01         1.70 o
   4   4  10         55.86         53.26         1.37 o
   5   4  10          0.16          0.24         0.92 o
   6   4  10        625.46        658.98         9.69 o
   7   4  10         16.60          8.34         1.30 o
   8   4  10          2.22          1.99         1.33 o
   9   4  10          0.03         -0.20         1.71 o
 -16   5  10         47.13         31.30         3.06 o
 -15   5  10         36.29         26.15         2.93 o
 -14   5  10        597.38        608.06         8.81 o
 -13   5  10          0.33         -0.59         2.01 o
 -12   5  10        254.13        251.96         4.73 o
 -11   5  10        317.55        304.07         4.43 o
 -10   5  10       1161.92       1163.93         9.37 o
  -9   5  10        281.08        265.06         3.81 o
  -8   5  10         16.81         18.91         1.56 o
  -7   5  10        495.66        445.70         4.60 o
  -6   5  10       1037.63       1063.79         8.11 o
  -5   5  10         16.51         17.22         1.48 o
  -4   5  10       1408.65       1521.15         8.76 o
  -3   5  10        108.14         71.35         1.58 o
  -2   5  10        432.12        455.59         3.53 o
  -1   5  10        112.15        143.13         2.51 o
   0   5  10       2137.69       2196.28        13.16 o
   1   5  10         69.24         82.99         1.76 o
   2   5  10        202.69        172.21         2.20 o
   3   5  10         25.41         13.38         1.13 o
   4   5  10        683.43        660.36         8.72 o
   5   5  10          5.85          4.18         0.96 o
   6   5  10         44.15         32.75         1.22 o
   7   5  10         46.02         53.55         1.51 o
   8   5  10        165.93        172.20         3.19 o
 -16   6  10        148.97        159.59         4.53 o
 -15   6  10          1.19          0.93         2.45 o
 -14   6  10        161.85        166.77         4.39 o
 -13   6  10        306.69        325.87         5.49 o
 -12   6  10        765.74        797.91         8.63 o
 -11   6  10        147.43        119.99         3.22 o
 -10   6  10        502.86        466.84         5.64 o
  -9   6  10        873.70        851.94         7.53 o
  -8   6  10       1726.25       1673.59        12.72 o
  -7   6  10         36.44         30.91         1.73 o
  -6   6  10       1564.00       1573.32        11.16 o
  -5   6  10        820.87        832.19         7.71 o
  -4   6  10       1059.88       1181.53         7.36 o
  -3   6  10          4.04          4.65         1.11 o
  -2   6  10        893.08        985.20         7.45 o
  -1   6  10         96.78         94.52         2.06 o
   0   6  10        206.68        192.99         2.50 o
   1   6  10        389.77        426.92         3.95 o
   2   6  10        561.78        578.01         5.67 o
   3   6  10          4.73          0.71         1.02 o
   4   6  10        195.75        171.50         4.07 o
   5   6  10         16.47          7.66         1.49 o
   6   6  10        272.82        255.99         5.29 o
   7   6  10         67.76         56.58         2.17 o
   8   6  10          0.11          0.70         1.53 o
 -15   7  10          5.77          4.18         2.57 o
 -14   7  10        330.20        338.09         5.97 o
 -13   7  10         47.18         39.65         2.77 o
 -12   7  10        205.80        206.43         4.62 o
 -11   7  10         64.99         57.60         2.63 o
 -10   7  10       1366.71       1411.81        11.73 o
  -9   7  10         21.10         19.84         2.13 o
  -8   7  10        759.97        752.78         8.82 o
  -7   7  10        182.96        156.34         3.36 o
  -6   7  10       1190.92       1230.21        10.15 o
  -5   7  10          1.21          2.90         1.40 o
  -4   7  10       1274.53       1304.60         8.23 o
  -3   7  10          8.48          3.58         1.22 o
  -2   7  10        320.41        388.50         5.39 o
  -1   7  10         95.87         82.42         2.20 o
   0   7  10        125.75        111.51         2.20 o
   1   7  10         29.60         24.87         1.21 o
   2   7  10        299.30        253.05         4.68 o
   3   7  10        123.73         95.00         2.15 o
   4   7  10        213.97        214.88         5.79 o
   5   7  10         25.32          9.42         3.42 o
   6   7  10          0.08         -0.02         3.38 o
   7   7  10         69.32         77.55         4.99 o
   8   7  10         75.39         84.43         5.17 o
 -15   8  10          0.01         -5.13         2.62 o
 -14   8  10         70.03         61.87         3.18 o
 -13   8  10         94.16         84.43         3.33 o
 -12   8  10        413.20        431.37         6.14 o
 -11   8  10          7.03          3.54         2.05 o
 -10   8  10        524.27        517.26         6.67 o
  -9   8  10        304.28        296.08         4.96 o
  -8   8  10       1277.62       1305.26        11.79 o
  -7   8  10          7.91          3.74         1.73 o
  -6   8  10       1407.17       1446.21        10.86 o
  -5   8  10        317.29        294.87         4.03 o
  -4   8  10       1186.61       1206.88         8.73 o
  -3   8  10          5.09          4.40         1.21 o
  -2   8  10        544.81        543.31         5.51 o
  -1   8  10        565.30        566.55         5.78 o
   0   8  10        209.39        244.13         3.40 o
   1   8  10        139.07        121.01         1.96 o
   2   8  10        243.44        245.36         3.29 o
   3   8  10        169.73        141.29         3.66 o
   4   8  10        114.20        113.14         5.40 o
   5   8  10         19.53         10.93         3.66 o
   6   8  10        183.50        186.34         7.08 o
   7   8  10         10.25         16.32         3.93 o
 -14   9  10        135.80        125.32         3.84 o
 -13   9  10         10.10          8.05         2.48 o
 -12   9  10         48.72         39.89         2.64 o
 -11   9  10         44.83         31.54         2.49 o
 -10   9  10        386.57        377.85         5.78 o
  -9   9  10         41.96         45.08         2.88 o
  -8   9  10        482.79        506.49         8.53 o
  -7   9  10         79.38         71.01         3.09 o
  -6   9  10        432.18        459.27         5.68 o
  -5   9  10         26.94         26.98         1.90 o
  -4   9  10        141.40        125.78         2.82 o
  -3   9  10        141.70        145.76         2.69 o
  -2   9  10        117.02        118.96         2.78 o
  -1   9  10        562.53        551.37         5.74 o
   0   9  10        289.82        298.96         3.75 o
   1   9  10        287.57        244.67         3.35 o
   2   9  10         87.32         95.05         2.26 o
   3   9  10        274.42        254.86         5.57 o
   4   9  10        185.81        204.84         8.16 o
   5   9  10         53.81         45.35         4.60 o
   6   9  10          7.03          2.05         3.79 o
 -13  10  10        109.89        121.59         3.88 o
 -12  10  10        253.68        271.93         5.07 o
 -11  10  10         41.60         49.31         2.83 o
 -10  10  10        118.04         99.35         3.61 o
  -9  10  10        191.48        165.07         4.55 o
  -8  10  10        404.25        402.72         6.46 o
  -7  10  10         42.34         40.34         2.70 o
  -6  10  10         86.07         83.79         2.88 o
  -5  10  10        225.79        237.67         4.22 o
  -4  10  10        128.94        143.04         3.18 o
  -3  10  10         44.54         36.07         1.73 o
  -2  10  10        478.69        513.39         5.96 o
  -1  10  10        468.69        481.04         7.18 o
   0  10  10        343.05        365.02         5.71 o
   1  10  10        111.64        111.08         2.58 o
   2  10  10        531.17        550.01         6.65 o
   3  10  10        209.09        174.86        10.79 o
   4  10  10         93.49         93.42         5.87 o
   5  10  10         89.74         86.14         5.70 o
   6  10  10        172.21        216.98         8.02 o
 -12  11  10          0.90          1.80         2.27 o
 -11  11  10        105.66        106.33         3.78 o
 -10  11  10        265.80        271.41         5.49 o
  -9  11  10         39.78         46.96         2.96 o
  -8  11  10          0.15          3.02         2.51 o
  -7  11  10        322.04        323.81         5.77 o
  -6  11  10        238.45        243.38         6.35 o
  -5  11  10         53.56         50.96         2.47 o
  -4  11  10        178.00        209.90         3.97 o
  -3  11  10        347.24        372.44         4.94 o
  -2  11  10        223.36        267.76         3.73 o
  -1  11  10        122.99        112.80         2.67 o
   0  11  10        576.89        558.48         5.84 o
   1  11  10        176.05        182.42         3.66 o
   2  11  10         10.23         11.81         1.73 o
   3  11  10        169.83        166.50         9.20 o
   4  11  10        289.11        321.43        12.25 o
   5  11  10         60.55         54.45         7.35 o
 -11  12  10          0.86         -1.48         2.51 o
 -10  12  10          8.87          5.86         2.58 o
  -9  12  10        420.16        438.03         7.21 o
  -8  12  10        613.08        648.33         9.34 o
  -7  12  10          0.30          3.21         2.40 o
  -6  12  10         44.81         51.05         2.81 o
  -5  12  10        227.86        212.23         4.52 o
  -4  12  10        460.74        503.66         6.87 o
  -3  12  10         40.79         31.22         2.25 o
  -2  12  10        415.30        440.37         5.35 o
  -1  12  10         23.84         20.10         1.80 o
   0  12  10        140.60        153.81         4.09 o
   1  12  10          2.62          1.00         1.58 o
   2  12  10        441.59        466.36        14.28 o
   3  12  10         67.42         63.78         3.81 o
 -10  13  10        153.98        186.69         5.40 o
  -9  13  10         32.19         41.49         3.35 o
  -8  13  10         20.37         18.84         2.92 o
  -7  13  10        292.03        324.48         6.21 o
  -6  13  10        367.86        404.32         6.70 o
  -5  13  10        129.03        116.84         3.96 o
  -4  13  10         98.18         97.99         3.68 o
  -3  13  10        122.32        106.18         3.40 o
  -2  13  10         32.02         35.00         2.37 o
  -1  13  10         15.30          7.52         1.76 o
   0  13  10        158.47        150.85         4.04 o
   1  13  10        105.35         89.75         3.32 o
   2  13  10          8.94         10.29         1.74 o
  -8  14  10        294.99        344.03         6.66 o
  -7  14  10         14.85         11.24         3.00 o
  -6  14  10        113.00        124.02         4.16 o
  -5  14  10        115.44        112.66         3.96 o
  -4  14  10        149.04        185.60         5.17 o
  -3  14  10         31.24         24.23         2.78 o
  -2  14  10         96.46         87.99         3.32 o
  -1  14  10         89.00         80.75         3.43 o
   0  14  10        118.72        138.68         3.78 o
 -17   0  11          0.24          6.51         4.16 o
 -15   0  11        999.68       1041.11        14.58 o
 -13   0  11         22.31         34.62         2.82 o
 -11   0  11       2018.84       2016.97        18.06 o
  -9   0  11         33.74         49.15         2.64 o
  -7   0  11        772.26        649.82         8.41 o
  -5   0  11         11.17          8.88         1.43 o
  -3   0  11        955.37        862.13         7.91 o
  -1   0  11          1.22          1.80         1.49 o
   1   0  11       2548.43       2560.90        18.28 o
   3   0  11        112.59        134.98         3.00 o
   5   0  11       1227.62       1177.71        13.23 o
   7   0  11         73.75         73.49         3.30 o
 -17   1  11        318.92        323.04         6.63 o
 -16   1  11          0.40         -3.35         2.52 o
 -15   1  11         47.73         61.14         2.79 o
 -14   1  11        130.74        113.12         2.90 o
 -13   1  11       1479.10       1441.69         9.82 o
 -12   1  11         15.16         18.23         1.77 o
 -11   1  11        295.78        317.71         4.26 o
 -10   1  11         53.27         48.63         1.84 o
  -9   1  11       1120.87       1110.30         8.42 o
  -8   1  11         86.78         81.53         2.19 o
  -7   1  11        454.96        497.14         5.03 o
  -6   1  11        551.05        572.75         5.51 o
  -5   1  11        148.43        100.04         2.25 o
  -4   1  11        279.53        322.21         3.30 o
  -3   1  11        100.74        124.89         2.79 o
  -2   1  11        505.59        516.03         3.75 o
  -1   1  11        818.79        800.07         4.70 o
   0   1  11        372.35        406.61         3.30 o
   1   1  11         97.75         97.18         2.16 o
   2   1  11         94.93        110.65         2.03 o
   3   1  11        775.11        714.09         5.10 o
   4   1  11         10.21         12.76         1.26 o
   5   1  11        269.01        308.40         3.59 o
   6   1  11         22.82         28.93         1.64 o
   7   1  11        212.77        212.96         3.34 o
   8   1  11         16.94         16.28         1.79 o
 -17   2  11         28.21         30.92         3.23 o
 -16   2  11         68.21         54.49         3.11 o
 -15   2  11        184.37        183.14         4.49 o
 -14   2  11         19.18          8.62         1.88 o
 -13   2  11         17.72         20.29         1.97 o
 -12   2  11          5.46          0.40         1.69 o
 -11   2  11       1729.59       1665.27        11.78 o
 -10   2  11          0.34         -1.69         1.47 o
  -9   2  11         22.07         20.45         1.65 o
  -8   2  11        400.42        417.21         4.66 o
  -7   2  11       3036.16       3016.80        19.78 o
  -6   2  11        477.61        502.75         6.25 o
  -5   2  11         31.36         49.70         2.64 o
  -4   2  11        826.76        844.84         6.36 o
  -3   2  11       2189.05       2205.27        12.51 o
  -2   2  11         18.62         25.08         1.07 o
  -1   2  11        578.18        607.65         4.17 o
   0   2  11         31.01         33.32         1.32 o
   1   2  11       1644.94       1684.20        10.01 o
   2   2  11        199.63        207.79         2.86 o
   3   2  11        417.26        447.96         3.92 o
   4   2  11        161.02        164.84         2.68 o
   5   2  11        530.82        526.64         5.56 o
   6   2  11         50.54         46.07         1.63 o
   7   2  11         33.73         36.44         1.71 o
   8   2  11          0.20         -2.26         1.47 o
 -16   3  11          3.95         -1.22         2.65 o
 -15   3  11        117.95        140.42         3.95 o
 -14   3  11          2.36         -0.32         2.16 o
 -13   3  11        394.74        364.74         5.16 o
 -12   3  11          4.75          0.31         1.83 o
 -11   3  11         39.74         40.74         2.05 o
 -10   3  11        116.41        107.88         2.63 o
  -9   3  11       2166.09       2139.56        15.08 o
  -8   3  11         48.73         37.81         1.81 o
  -7   3  11         10.82         17.18         1.45 o
  -6   3  11        588.58        566.54         6.82 o
  -5   3  11       2594.46       2697.73        20.98 o
  -4   3  11         16.96         34.85         1.39 o
  -3   3  11        153.49        162.43         2.49 o
  -2   3  11        446.98        431.26         3.64 o
  -1   3  11       1005.38       1119.05         6.98 o
   0   3  11         26.49         18.36         1.15 o
   1   3  11        551.76        573.11         4.69 o
   2   3  11         41.22         45.75         1.49 o
   3   3  11        187.63        200.62         3.51 o
   4   3  11          6.04         13.41         1.06 o
   5   3  11        104.34        124.90         3.26 o
   6   3  11          9.76          4.16         1.18 o
   7   3  11         21.51          7.39         1.33 o
   8   3  11          1.11         -2.96         1.48 o
 -16   4  11          8.72          3.98         2.97 o
 -15   4  11         69.45         65.85         3.04 o
 -14   4  11         71.91         64.43         3.02 o
 -13   4  11         12.93         12.42         2.12 o
 -12   4  11         11.45          7.16         2.00 o
 -11   4  11       1150.35       1144.10         9.11 o
 -10   4  11          2.03         -3.03         1.60 o
  -9   4  11          8.04         19.50         1.71 o
  -8   4  11         32.70         28.05         1.73 o
  -7   4  11       2574.45       2517.46        16.11 o
  -6   4  11         37.97         44.31         1.69 o
  -5   4  11        477.95        438.01         4.31 o
  -4   4  11          8.83          7.97         1.24 o
  -3   4  11       4393.47       4611.48        24.37 o
  -2   4  11          0.08          0.88         0.99 o
  -1   4  11        387.53        408.45         3.73 o
   0   4  11          0.05         -2.00         1.00 o
   1   4  11        652.62        668.68         5.20 o
   2   4  11         50.14         45.40         1.60 o
   3   4  11         80.15         90.18         1.91 o
   4   4  11          6.69          5.54         1.02 o
   5   4  11        173.15        176.23         3.16 o
   6   4  11         27.47         27.62         1.53 o
   7   4  11         49.16         68.38         2.10 o
   8   4  11          7.18          2.60         1.74 o
 -16   5  11          8.24          4.36         2.61 o
 -15   5  11         48.96         52.66         3.36 o
 -14   5  11        197.93        224.48         4.88 o
 -13   5  11        456.85        451.55         6.33 o
 -12   5  11         28.68         16.13         2.20 o
 -11   5  11         54.79         55.12         2.43 o
 -10   5  11        128.44        125.63         2.95 o
  -9   5  11       1895.83       1873.19        14.17 o
  -8   5  11          0.09         -2.96         1.48 o
  -7   5  11         25.85         23.72         1.68 o
  -6   5  11         27.19         17.09         1.64 o
  -5   5  11       1616.99       1626.25        14.04 o
  -4   5  11         13.24          8.80         1.38 o
  -3   5  11        117.97        111.71         2.21 o
  -2   5  11          1.21         -0.07         1.06 o
  -1   5  11       1519.15       1612.41        10.12 o
   0   5  11        172.78        152.20         3.40 o
   1   5  11        264.07        266.45         3.02 o
   2   5  11        211.58        212.22         3.87 o
   3   5  11        392.31        348.31         5.37 o
   4   5  11         63.93         51.58         1.44 o
   5   5  11         91.40         98.38         1.91 o
   6   5  11        133.20        137.80         2.79 o
   7   5  11         22.19         17.02         1.49 o
 -15   6  11        327.61        332.51         6.07 o
 -14   6  11        109.53        111.67         4.18 o
 -13   6  11          2.03          7.19         2.50 o
 -12   6  11         36.46         22.65         2.55 o
 -11   6  11        973.74        972.21         8.94 o
 -10   6  11         21.33          4.80         1.97 o
  -9   6  11         26.69         26.72         2.00 o
  -8   6  11         74.89         73.51         2.60 o
  -7   6  11       1340.46       1382.18        11.18 o
  -6   6  11          3.26         -2.77         1.39 o
  -5   6  11         33.12         28.11         1.64 o
  -4   6  11        499.22        497.59         4.77 o
  -3   6  11        976.45        981.01         7.04 o
  -2   6  11          5.24          5.82         1.22 o
  -1   6  11          7.36         18.15         1.37 o
   0   6  11          4.80          0.49         1.10 o
   1   6  11        987.99        987.45         7.89 o
   2   6  11          1.44          1.34         1.08 o
   3   6  11         66.56         65.26         1.83 o
   4   6  11        175.28        157.34         3.63 o
   5   6  11        194.06        179.79         5.21 o
   6   6  11          7.97          4.60         1.47 o
   7   6  11         30.39         36.86         2.04 o
 -15   7  11          1.08         -1.78         2.62 o
 -14   7  11         46.35         50.36         3.27 o
 -13   7  11        497.51        493.92         7.20 o
 -12   7  11         43.11         37.24         2.66 o
 -11   7  11         13.89         14.85         2.31 o
 -10   7  11        233.55        211.94         4.16 o
  -9   7  11        859.40        814.97         7.47 o
  -8   7  11         12.36          3.66         1.90 o
  -7   7  11         19.39         19.85         1.86 o
  -6   7  11        316.55        338.95         4.38 o
  -5   7  11        557.42        625.46         6.89 o
  -4   7  11         28.25         21.68         1.55 o
  -3   7  11         45.92         48.80         1.66 o
  -2   7  11        132.98        117.54         2.94 o
  -1   7  11        605.76        625.90         7.94 o
   0   7  11         14.43         15.12         1.38 o
   1   7  11        104.89        121.54         2.66 o
   2   7  11        318.54        275.67         3.33 o
   3   7  11        763.63        735.80        16.87 o
   4   7  11          4.99          8.46         2.12 o
   5   7  11        116.30        130.23         6.29 o
   6   7  11         72.82         76.41         3.69 o
 -14   8  11         10.92          3.82         2.46 o
 -13   8  11         31.27         38.83         2.85 o
 -12   8  11         10.96          4.30         2.42 o
 -11   8  11        538.13        531.23         6.86 o
 -10   8  11         49.73         55.75         2.48 o
  -9   8  11         12.91         15.92         2.27 o
  -8   8  11        140.92        124.73         3.40 o
  -7   8  11        957.47        987.23         8.37 o
  -6   8  11         40.98         38.14         1.98 o
  -5   8  11        113.49        135.10         3.42 o
  -4   8  11        128.17        129.13         3.38 o
  -3   8  11        406.36        462.04         5.00 o
  -2   8  11         12.83         13.96         1.77 o
  -1   8  11          2.34          0.12         1.47 o
   0   8  11        101.16         71.22         3.26 o
   1   8  11        589.47        603.07         5.50 o
   2   8  11         80.99         72.32         1.87 o
   3   8  11        181.75        176.91         6.82 o
   4   8  11          5.38          3.71         2.35 o
   5   8  11        260.81        268.72         8.18 o
   6   8  11         35.38         52.17         4.93 o
 -14   9  11         13.50          4.62         2.62 o
 -13   9  11        229.77        253.40         5.28 o
 -12   9  11         35.48         38.74         2.96 o
 -11   9  11          0.04         -1.79         2.07 o
 -10   9  11        141.14        152.72         4.47 o
  -9   9  11        551.11        565.20         7.10 o
  -8   9  11         28.88         24.30         2.33 o
  -7   9  11          5.49          2.99         1.76 o
  -6   9  11        401.74        391.52         5.07 o
  -5   9  11        660.31        696.17         6.81 o
  -4   9  11         58.79         53.52         2.24 o
  -3   9  11         21.12         20.02         1.86 o
  -2   9  11        402.53        391.83         5.28 o
  -1   9  11        511.85        533.44         6.97 o
   0   9  11          0.18         -2.77         1.38 o
   1   9  11        133.67        137.68         2.98 o
   2   9  11         89.98         81.29         2.11 o
   3   9  11        371.26        401.54        11.30 o
   4   9  11          7.46          6.12         3.73 o
   5   9  11         41.02         47.37         4.70 o
 -13  10  11          4.77          5.25         2.44 o
 -12  10  11          8.55          8.00         2.34 o
 -11  10  11        259.29        279.40         5.69 o
 -10  10  11         87.76         85.16         3.61 o
  -9  10  11         14.37         18.96         2.71 o
  -8  10  11        130.95        152.21         4.32 o
  -7  10  11        414.52        428.92         6.39 o
  -6  10  11         22.11         23.91         2.18 o
  -5  10  11          2.90          4.51         1.86 o
  -4  10  11        519.21        485.65         5.78 o
  -3  10  11        477.82        505.25         7.14 o
  -2  10  11          6.14          2.89         1.49 o
  -1  10  11         27.17         24.46         1.72 o
   0  10  11        143.80        126.74         2.89 o
   1  10  11         90.51        106.08         2.58 o
   2  10  11         24.63         33.15         1.61 o
   3  10  11          3.03          5.37         2.46 o
   4  10  11         19.56         15.57         4.13 o
 -12  11  11         52.03         52.36         3.10 o
 -11  11  11          0.91          0.10         2.34 o
 -10  11  11        122.39        105.65         4.00 o
  -9  11  11        321.29        351.19         6.52 o
  -8  11  11        187.12        186.90         5.07 o
  -7  11  11         12.16         19.38         2.50 o
  -6  11  11        329.17        342.22         5.40 o
  -5  11  11       1113.97       1205.56        15.97 o
  -4  11  11         65.17         68.24         2.56 o
  -3  11  11         88.02         81.99         2.69 o
  -2  11  11        106.37         96.08         3.04 o
  -1  11  11        456.67        463.19         7.68 o
   0  11  11          1.33          0.62         1.36 o
   1  11  11         81.64         87.18         3.61 o
   2  11  11        195.27        184.19         8.86 o
   3  11  11         83.79         82.71         4.31 o
 -10  12  11         36.79         39.17         3.38 o
  -9  12  11         18.85         18.45         2.93 o
  -8  12  11         84.17         60.58         3.44 o
  -7  12  11        767.97        827.94        11.48 o
  -6  12  11          9.73         11.97         2.41 o
  -5  12  11          9.03         13.68         2.47 o
  -4  12  11         66.89         61.00         2.85 o
  -3  12  11        368.40        407.27         6.45 o
  -2  12  11          0.37         -1.55         1.60 o
  -1  12  11         49.32         44.73         2.13 o
   0  12  11        124.77        128.24         3.12 o
   1  12  11         42.07         37.81         2.39 o
   2  12  11          4.64          2.53         1.78 o
  -9  13  11        208.80        219.14         5.78 o
  -8  13  11         43.69         44.74         3.52 o
  -7  13  11          1.77          4.71         2.67 o
  -6  13  11          8.75          0.77         2.51 o
  -5  13  11        406.94        444.15        10.56 o
  -4  13  11          0.14         -4.25         2.13 o
  -3  13  11          9.04          3.91         2.03 o
  -2  13  11         55.34         43.75         2.98 o
  -1  13  11        211.43        240.25         5.68 o
   0  13  11         23.67         27.74         2.20 o
 -16   0  12         98.13        105.23         5.26 o
 -14   0  12        129.35        114.32         5.01 o
 -12   0  12        175.96        166.33         4.77 o
 -10   0  12        235.79        168.88         5.37 o
  -8   0  12       1008.23        908.75        11.59 o
  -6   0  12       1168.03       1420.34        16.77 o
  -4   0  12       1698.67       1939.84        23.38 o
  -2   0  12       1335.43       1339.63        11.90 o
   0   0  12       1119.97       1087.84        10.82 o
   2   0  12        741.24        854.03         9.86 o
   4   0  12          6.41         14.76         2.28 o
   6   0  12        100.73         97.95         3.87 o
 -16   1  12         75.94         75.26         3.41 o
 -15   1  12          0.08         -3.71         1.85 o
 -14   1  12         89.55         90.38         2.62 o
 -13   1  12         14.33         10.17         1.78 o
 -12   1  12        188.67        156.32         3.42 o
 -11   1  12        144.76        136.41         3.23 o
 -10   1  12        259.09        225.23         3.94 o
  -9   1  12         23.09         30.41         1.94 o
  -8   1  12       1430.66       1426.02        11.04 o
  -7   1  12         42.62         39.65         1.96 o
  -6   1  12        898.66        886.84         7.88 o
  -5   1  12          3.95         -2.73         1.36 o
  -4   1  12       1299.71       1423.00         9.40 o
  -3   1  12        443.82        472.22         5.77 o
  -2   1  12        558.01        594.65         4.65 o
  -1   1  12        269.86        265.73         3.05 o
   0   1  12       2082.31       2188.83        12.55 o
   1   1  12         27.10         28.91         1.37 o
   2   1  12          1.79          1.95         1.16 o
   3   1  12         16.99         30.11         1.46 o
   4   1  12        808.73        851.11         8.17 o
   5   1  12          5.63          5.39         1.49 o
   6   1  12          8.86         14.61         1.74 o
   7   1  12          2.09          3.81         1.70 o
 -16   2  12        245.95        255.93         5.45 o
 -15   2  12          1.26         -1.49         2.18 o
 -14   2  12         61.56         46.31         2.44 o
 -13   2  12         59.21         56.33         2.48 o
 -12   2  12        586.33        591.20         6.05 o
 -11   2  12         15.74         14.17         1.88 o
 -10   2  12        736.75        699.01         6.57 o
  -9   2  12          3.66          4.07         1.71 o
  -8   2  12       1322.01       1306.71        10.03 o
  -7   2  12         79.84         41.79         2.00 o
  -6   2  12        770.11        780.09         6.64 o
  -5   2  12        106.60        163.69         3.94 o
  -4   2  12        129.91        154.72         4.45 o
  -3   2  12         91.73         98.17         2.71 o
  -2   2  12        802.24        816.55         5.90 o
  -1   2  12        402.62        416.76         3.64 o
   0   2  12         12.37         25.05         1.32 o
   1   2  12         28.02         15.32         1.22 o
   2   2  12        576.59        604.82         5.29 o
   3   2  12          1.46          1.82         1.14 o
   4   2  12          4.63          3.25         1.35 o
   5   2  12         20.04         18.48         1.54 o
   6   2  12        131.32        135.82         2.95 o
   7   2  12         47.69         55.36         2.39 o
 -16   3  12         18.23         17.93         2.75 o
 -15   3  12         32.33         33.91         2.84 o
 -14   3  12        309.22        319.94         5.09 o
 -13   3  12          2.33         -3.83         1.91 o
 -12   3  12        685.27        678.87         6.68 o
 -11   3  12        111.85        107.85         2.75 o
 -10   3  12        657.80        652.61         6.34 o
  -9   3  12         29.41         21.88         1.90 o
  -8   3  12       1303.00       1290.30        10.38 o
  -7   3  12         10.81          5.75         1.76 o
  -6   3  12        230.79        204.91         3.18 o
  -5   3  12          3.75         -2.81         1.51 o
  -4   3  12        350.05        344.42         3.90 o
  -3   3  12        138.14        152.52         2.53 o
  -2   3  12        405.38        377.54         3.60 o
  -1   3  12         65.59         79.59         2.14 o
   0   3  12        547.72        555.87         4.58 o
   1   3  12          9.34          8.88         1.22 o
   2   3  12          3.34          2.37         1.13 o
   3   3  12         19.68         22.71         1.37 o
   4   3  12        496.16        555.28         7.94 o
   5   3  12         12.79         14.43         1.41 o
   6   3  12         22.50          8.98         1.43 o
   7   3  12          7.29          6.32         1.97 o
 -16   4  12        230.17        261.79         5.95 o
 -15   4  12          1.54         -1.42         2.39 o
 -14   4  12        210.17        192.90         4.69 o
 -13   4  12          9.05          7.65         2.20 o
 -12   4  12        854.53        895.65         8.35 o
 -11   4  12          1.80         -3.56         1.78 o
 -10   4  12        846.92        829.57         8.65 o
  -9   4  12          0.06         -2.78         1.58 o
  -8   4  12        206.83        206.24         3.67 o
  -7   4  12        336.58        289.87         5.11 o
  -6   4  12        412.54        400.87         5.01 o
  -5   4  12         41.19         27.42         1.55 o
  -4   4  12          4.74          4.14         1.24 o
  -3   4  12          1.57         -2.10         1.06 o
  -2   4  12         90.80         94.89         2.07 o
  -1   4  12        166.94        146.10         2.51 o
   0   4  12         84.35         80.12         2.06 o
   1   4  12         39.21         32.03         1.53 o
   2   4  12        195.66        183.49         3.01 o
   3   4  12         33.64         29.56         1.35 o
   4   4  12         13.07         10.50         1.18 o
   5   4  12         30.83         31.99         1.66 o
   6   4  12        332.17        394.66         8.53 o
 -15   5  12         14.86         11.28         2.97 o
 -14   5  12        215.40        224.84         5.09 o
 -13   5  12          2.40          1.72         2.22 o
 -12   5  12        445.86        413.56         5.68 o
 -11   5  12         94.74         86.79         3.42 o
 -10   5  12        457.24        455.61         5.26 o
  -9   5  12          0.01         -3.16         1.58 o
  -8   5  12        746.30        734.23         6.86 o
  -7   5  12        180.85        178.66         3.68 o
  -6   5  12        199.46        182.27         3.38 o
  -5   5  12          0.10         -1.69         1.55 o
  -4   5  12        579.28        594.50         5.39 o
  -3   5  12        738.39        742.34         5.99 o
  -2   5  12          0.46          2.55         1.15 o
  -1   5  12        163.53        153.32         2.93 o
   0   5  12        344.26        327.21         3.83 o
   1   5  12        131.00        120.39         2.79 o
   2   5  12         32.60         28.80         1.58 o
   3   5  12         11.03          5.53         1.47 o
   4   5  12        336.68        345.74         5.18 o
   5   5  12         43.80         52.44         1.69 o
   6   5  12         10.10          6.43         1.45 o
 -15   6  12          0.06          0.35         2.83 o
 -14   6  12         83.47         73.02         3.66 o
 -13   6  12          5.89          1.03         2.53 o
 -12   6  12        206.16        200.12         4.66 o
 -11   6  12          6.12          3.00         2.22 o
 -10   6  12        283.03        254.06         4.14 o
  -9   6  12         52.27         57.56         2.29 o
  -8   6  12        461.40        478.84         5.43 o
  -7   6  12         87.38         52.25         2.81 o
  -6   6  12        435.27        432.30         5.57 o
  -5   6  12        307.17        286.04         4.46 o
  -4   6  12        612.08        653.24         6.66 o
  -3   6  12        156.26        153.55         3.41 o
  -2   6  12        603.48        606.73         5.92 o
  -1   6  12        539.95        562.80         7.09 o
   0   6  12        161.12        148.83         2.72 o
   1   6  12         85.21         82.91         3.03 o
   2   6  12        340.47        340.23         4.85 o
   3   6  12         65.26         51.06         1.84 o
   4   6  12          0.40         -0.36         1.13 o
   5   6  12         21.35         19.77         1.61 o
   6   6  12        106.48        107.81         2.98 o
 -14   7  12         68.29         62.29         3.62 o
 -13   7  12          9.61          2.40         2.68 o
 -12   7  12         72.42         72.90         3.11 o
 -11   7  12         93.66         79.24         2.84 o
 -10   7  12        339.15        367.73         5.55 o
  -9   7  12          3.99         -1.63         1.83 o
  -8   7  12        208.52        202.74         3.88 o
  -7   7  12        164.22        157.91         3.58 o
  -6   7  12        716.41        775.52         7.73 o
  -5   7  12          0.23          5.33         1.85 o
  -4   7  12       1087.54       1112.31         9.68 o
  -3   7  12        330.07        329.26         5.74 o
  -2   7  12       1115.07       1120.06        12.67 o
  -1   7  12         37.65         37.58         1.83 o
   0   7  12        825.02        849.06         9.50 o
   1   7  12         24.21         21.30         1.54 o
   2   7  12         14.34         14.96         1.48 o
   3   7  12         34.07         21.59         1.42 o
   4   7  12        215.21        183.36         5.67 o
   5   7  12          0.21          0.51         1.85 o
 -14   8  12          1.21         -5.35         2.67 o
 -13   8  12         40.98         36.86         2.92 o
 -12   8  12         30.75         27.33         2.58 o
 -11   8  12         18.63         13.65         2.35 o
 -10   8  12        137.61        146.80         3.91 o
  -9   8  12         79.78         65.65         2.95 o
  -8   8  12        602.27        660.99         7.05 o
  -7   8  12         61.40         68.42         2.46 o
  -6   8  12        508.72        517.85         6.24 o
  -5   8  12         78.96         68.26         2.47 o
  -4   8  12        401.58        414.54         9.17 o
  -3   8  12        258.51        258.28         4.57 o
  -2   8  12       1075.49       1118.76        12.96 o
  -1   8  12          9.33          4.98         1.90 o
   0   8  12         87.50         83.46         2.76 o
   1   8  12        121.08        104.59         2.46 o
   2   8  12        554.28        532.51         9.44 o
   3   8  12         40.38         28.12         1.77 o
   4   8  12          3.38          1.55         2.33 o
 -13   9  12          0.05          0.66         2.41 o
 -12   9  12         83.65         65.84         3.14 o
 -11   9  12        169.36        180.11         4.58 o
 -10   9  12        150.28        163.55         4.59 o
  -9   9  12          0.83         -1.61         2.15 o
  -8   9  12        191.42        179.16         4.22 o
  -7   9  12         27.26         15.86         2.05 o
  -6   9  12        388.76        437.83         5.28 o
  -5   9  12         95.16         90.13         3.09 o
  -4   9  12        433.40        452.32         6.68 o
  -3   9  12          0.33          0.59         1.76 o
  -2   9  12        224.17        251.07         4.11 o
  -1   9  12         18.79         19.85         2.04 o
   0   9  12        293.18        307.80         4.55 o
   1   9  12         10.89          7.62         1.45 o
   2   9  12         43.68         39.34         1.85 o
   3   9  12          7.81          5.63         2.40 o
   4   9  12        137.33        131.62         4.87 o
 -12  10  12         79.56        102.97         3.65 o
 -11  10  12          1.19          4.93         2.52 o
 -10  10  12         53.33         46.27         3.23 o
  -9  10  12        139.27        132.45         4.79 o
  -8  10  12          8.58          7.64         2.52 o
  -7  10  12         95.74         81.07         3.10 o
  -6  10  12        237.57        237.55         4.35 o
  -5  10  12         74.99         54.06         2.93 o
  -4  10  12          4.17          3.05         2.10 o
  -3  10  12         78.60         68.29         2.52 o
  -2  10  12        313.49        321.52         6.05 o
  -1  10  12          2.33         -1.87         1.52 o
   0  10  12         11.79         12.60         1.69 o
   1  10  12         76.34         72.69         2.79 o
   2  10  12        129.31        137.21         4.27 o
   3  10  12         23.07         22.53         2.31 o
 -11  11  12        195.23        226.02         5.80 o
 -10  11  12        228.30        288.97         6.29 o
  -9  11  12          1.51         -0.76         2.58 o
  -8  11  12        148.88        137.93         4.47 o
  -7  11  12        305.07        306.69         7.88 o
  -6  11  12         84.94        104.88         3.15 o
  -5  11  12          2.93         -4.18         2.09 o
  -4  11  12        152.83        144.48         3.59 o
  -3  11  12         13.35          7.20         2.05 o
  -2  11  12         10.00         10.18         1.83 o
  -1  11  12         42.39         37.87         1.94 o
   0  11  12         21.80         29.36         1.89 o
   1  11  12          6.52          6.95         1.99 o
  -9  12  12        183.51        214.70         5.68 o
  -8  12  12        115.04        134.57         4.53 o
  -7  12  12          5.51          5.53         2.48 o
  -6  12  12        241.37        222.84         7.78 o
  -5  12  12        120.76        119.86         4.02 o
  -4  12  12         25.46         22.10         2.56 o
  -3  12  12          8.15         -0.49         2.31 o
  -2  12  12        117.97        119.36         4.52 o
  -1  12  12        106.79        106.63         3.43 o
   0  12  12          0.37         -1.30         1.99 o
  -6  13  12        174.55        220.69         5.42 o
  -5  13  12          4.43          6.91         2.61 o
  -4  13  12         36.46         31.20         2.68 o
  -3  13  12        121.13        133.81         3.95 o
 -15   0  13        229.66        222.04         6.70 o
 -13   0  13         20.37         29.89         3.68 o
 -11   0  13       1149.79       1077.59        13.87 o
  -9   0  13         26.97         44.71         3.34 o
  -7   0  13       1787.42       1859.47        21.46 o
  -5   0  13          2.02         34.06         3.25 o
  -3   0  13        750.65        631.80         7.91 o
  -1   0  13        225.95        248.47         4.90 o
   1   0  13          2.71          1.24         2.06 o
   3   0  13        448.86        467.87         8.35 o
   5   0  13         18.80         10.25         2.34 o
 -16   1  13          4.39         -3.01         2.26 o
 -15   1  13          0.01         -3.94         1.97 o
 -14   1  13          7.46          2.02         2.02 o
 -13   1  13        530.48        553.17         8.24 o
 -12   1  13         34.02         21.65         2.27 o
 -11   1  13          1.34          5.50         2.41 o
 -10   1  13          0.66          0.67         1.91 o
  -9   1  13       2280.85       2332.36        17.18 o
  -8   1  13        136.97        172.69         4.09 o
  -7   1  13         41.24         14.80         1.91 o
  -6   1  13          0.82          0.70         2.47 o
  -5   1  13       2477.03       2326.41        16.46 o
  -4   1  13        113.97        101.33         4.40 o
  -3   1  13          4.48         -2.14         1.72 o
  -2   1  13         53.76         38.13         1.51 o
  -1   1  13        305.15        365.22         4.10 o
   0   1  13         15.90          9.32         1.40 o
   1   1  13        217.84        208.96         3.37 o
   2   1  13         19.52         17.47         1.93 o
   3   1  13         81.11         76.32         2.14 o
   4   1  13          3.07          0.56         1.64 o
   5   1  13         54.86         64.58         2.33 o
   6   1  13          0.00         -1.38         1.65 o
 -16   2  13          1.19         -4.80         2.40 o
 -15   2  13        145.87        150.24         4.61 o
 -14   2  13          0.63         -3.75         1.87 o
 -13   2  13          0.38          3.02         1.93 o
 -12   2  13          1.48         -2.50         1.89 o
 -11   2  13        663.44        628.61         6.92 o
 -10   2  13        111.48        104.62         2.95 o
  -9   2  13         69.28         61.45         2.60 o
  -8   2  13          3.26         -1.37         1.91 o
  -7   2  13       1114.59       1155.31        10.15 o
  -6   2  13         64.44         85.70         2.50 o
  -5   2  13        116.19         98.98         4.16 o
  -4   2  13          7.25         11.33         2.96 o
  -3   2  13        357.73        349.56         5.20 o
  -2   2  13          1.58         -0.90         1.22 o
  -1   2  13        426.79        418.95         4.68 o
   0   2  13         23.87         21.24         1.67 o
   1   2  13        203.50        185.20         2.93 o
   2   2  13        183.39        177.84         3.02 o
   3   2  13        185.58        223.88         3.93 o
   4   2  13         37.31         33.51         1.85 o
   5   2  13         56.65         44.40         2.17 o
 -15   3  13          1.49          2.18         2.39 o
 -14   3  13          0.03         -4.13         2.07 o
 -13   3  13        303.91        335.36         5.03 o
 -12   3  13         17.60         18.03         2.08 o
 -11   3  13        137.69        113.60         2.89 o
 -10   3  13         19.16         14.55         2.10 o
  -9   3  13        500.15        504.82         5.84 o
  -8   3  13        277.66        284.14         4.94 o
  -7   3  13        238.96        224.14         5.62 o
  -6   3  13          0.16         -3.08         1.54 o
  -5   3  13        922.43        987.12         8.54 o
  -4   3  13         20.33         14.65         1.64 o
  -3   3  13         20.95          8.50         1.43 o
  -2   3  13         82.84         67.33         2.19 o
  -1   3  13        576.91        580.31         5.40 o
   0   3  13         17.74          5.26         1.39 o
   1   3  13          6.64          9.46         1.50 o
   2   3  13         20.09         23.29         1.53 o
   3   3  13        336.09        368.09         5.18 o
   4   3  13          0.11          1.36         1.41 o
   5   3  13         79.12         78.46         2.24 o
 -15   4  13        150.73        134.97         4.34 o
 -14   4  13         17.71         13.43         2.38 o
 -13   4  13          2.07          0.94         2.05 o
 -12   4  13         20.73         15.74         1.98 o
 -11   4  13         95.05        107.14         2.83 o
 -10   4  13         77.96         67.19         2.51 o
  -9   4  13        258.35        237.04         4.34 o
  -8   4  13         61.33         49.76         2.35 o
  -7   4  13        318.53        325.35         4.53 o
  -6   4  13          3.91         -3.05         1.67 o
  -5   4  13        234.93        243.48         4.29 o
  -4   4  13         24.55         18.08         1.56 o
  -3   4  13        295.32        285.21         3.69 o
  -2   4  13          2.57         -2.10         1.30 o
  -1   4  13         41.45         46.87         1.83 o
   0   4  13         56.11         49.89         1.86 o
   1   4  13        667.58        684.30         7.58 o
   2   4  13          0.77         -1.39         1.30 o
   3   4  13        136.97        146.16         2.82 o
   4   4  13          2.21          4.16         1.55 o
   5   4  13        207.30        203.06         4.95 o
 -15   5  13          6.74          9.26         2.83 o
 -14   5  13          0.32         -1.47         2.52 o
 -13   5  13        244.86        215.62         4.54 o
 -12   5  13         66.39         62.79         2.65 o
 -11   5  13         22.06         20.26         2.63 o
 -10   5  13         72.49         56.66         2.34 o
  -9   5  13        425.17        467.02         5.96 o
  -8   5  13         71.42         50.14         2.43 o
  -7   5  13         42.87         40.76         2.45 o
  -6   5  13         71.51         63.97         2.30 o
  -5   5  13        696.12        752.13         7.02 o
  -4   5  13         17.92         21.98         1.72 o
  -3   5  13         67.03         69.42         2.48 o
  -2   5  13         27.97         20.21         1.67 o
  -1   5  13        587.26        559.75         6.18 o
   0   5  13        136.34        127.20         2.79 o
   1   5  13         45.12         46.54         1.78 o
   2   5  13          4.98          0.88         1.34 o
   3   5  13        134.88        134.32         4.54 o
   4   5  13         43.84         53.79         2.22 o
   5   5  13         88.87        100.91         2.61 o
 -14   6  13         32.77         27.03         3.20 o
 -13   6  13          6.39          4.73         2.61 o
 -12   6  13        105.38         91.59         3.33 o
 -11   6  13        446.33        455.16         5.47 o
 -10   6  13        334.34        348.63         4.81 o
  -9   6  13          0.94          7.28         2.04 o
  -8   6  13        112.21         88.34         2.91 o
  -7   6  13       1085.20       1078.48         9.79 o
  -6   6  13         81.13         73.45         2.48 o
  -5   6  13         52.39         63.78         2.50 o
  -4   6  13        197.50        239.05         4.51 o
  -3   6  13        678.07        697.91         8.34 o
  -2   6  13          9.68          7.22         1.64 o
  -1   6  13        156.54        173.01         3.42 o
   0   6  13         21.43         17.04         1.65 o
   1   6  13        153.29        137.84         3.41 o
   2   6  13         68.42         66.90         2.36 o
   3   6  13        136.13        145.50         5.03 o
   4   6  13          0.83         -0.73         1.33 o
 -14   7  13          0.36         -4.20         2.76 o
 -13   7  13        257.73        261.70         5.66 o
 -12   7  13         12.44         18.61         2.50 o
 -11   7  13         30.99         53.59         2.66 o
 -10   7  13        113.13        108.71         3.18 o
  -9   7  13       1086.99       1106.09        11.08 o
  -8   7  13         69.21         63.82         2.64 o
  -7   7  13          0.02          8.81         2.05 o
  -6   7  13        184.19        186.19         4.16 o
  -5   7  13        739.86        774.95        11.25 o
  -4   7  13        107.70         98.62         3.26 o
  -3   7  13         81.66         97.24         3.18 o
  -2   7  13         86.16         79.48         2.44 o
  -1   7  13        129.71        120.17         3.16 o
   0   7  13        112.50        128.24         2.99 o
   1   7  13        278.65        313.03         5.62 o
   2   7  13         57.21         49.79         2.52 o
   3   7  13         14.60         11.45         1.61 o
   4   7  13         13.64         10.76         1.68 o
 -13   8  13          0.02         -4.32         2.44 o
 -12   8  13         66.30         61.48         3.08 o
 -11   8  13        644.42        689.03         7.93 o
 -10   8  13          8.95         10.61         2.38 o
  -9   8  13          2.87         12.37         2.20 o
  -8   8  13         75.74         70.70         3.19 o
  -7   8  13        911.40        963.93         8.85 o
  -6   8  13          0.01         -3.81         1.90 o
  -5   8  13         27.27         33.89         2.59 o
  -4   8  13        126.11        123.23         3.99 o
  -3   8  13        470.24        522.51         9.65 o
  -2   8  13          5.33          5.38         1.75 o
  -1   8  13        253.69        267.24         5.41 o
   0   8  13         26.44         25.10         1.83 o
   1   8  13         64.33         73.87         2.63 o
   2   8  13         13.55         12.56         1.76 o
   3   8  13         66.98         73.82         2.83 o
 -12   9  13         33.48         38.71         2.96 o
 -11   9  13         10.36          7.47         2.73 o
 -10   9  13          2.16         -1.05         2.28 o
  -9   9  13        336.65        330.62         6.05 o
  -8   9  13         75.08         68.71         3.24 o
  -7   9  13          0.36         -3.76         1.88 o
  -6   9  13         46.46         34.36         2.40 o
  -5   9  13        201.18        208.56         4.88 o
  -4   9  13         12.05          9.48         2.29 o
  -3   9  13         70.52         66.22         3.60 o
  -2   9  13         82.11         69.47         2.47 o
  -1   9  13         93.98         96.52         2.99 o
   0   9  13         28.47         27.01         1.96 o
   1   9  13         54.87         81.43         3.49 o
   2   9  13         77.65         73.97         3.66 o
 -11  10  13         72.31         83.17         3.66 o
 -10  10  13          4.67          0.15         2.51 o
  -9  10  13         26.65         14.49         2.69 o
  -8  10  13         72.41         66.94         3.30 o
  -7  10  13        106.01        107.74         3.36 o
  -6  10  13          0.41         -4.52         2.26 o
  -5  10  13         15.92          6.83         3.61 o
  -4  10  13         61.67         59.01         2.92 o
  -3  10  13        292.13        344.54        10.32 o
  -2  10  13         32.15         36.22         2.24 o
  -1  10  13          0.05         -2.05         1.51 o
   0  10  13         28.78         20.82         4.25 o
   1  10  13        218.89        252.85         8.98 o
  -9  11  13         18.32         15.30         2.92 o
  -8  11  13          6.01         -1.62         2.43 o
  -7  11  13         45.70         37.89         2.87 o
  -6  11  13         92.93         93.93         3.77 o
  -5  11  13        129.25        143.62         4.71 o
  -4  11  13          0.02          0.35         2.19 o
  -3  11  13         14.70         16.61         2.20 o
  -2  11  13        133.10        131.57         3.82 o
  -1  11  13        150.65        162.19         4.41 o
  -6  12  13         21.90         16.81         2.86 o
  -5  12  13          6.28          4.95         2.50 o
  -4  12  13         57.87         49.60         3.09 o
 -14   0  14        113.19        111.03         4.77 o
 -12   0  14        110.50        123.18         5.24 o
 -10   0  14        448.99        408.06         7.81 o
  -8   0  14         12.36         23.14         2.97 o
  -6   0  14       1961.48       2187.75        24.97 o
  -4   0  14        105.35         97.74         3.80 o
  -2   0  14        245.47        267.36         5.23 o
   0   0  14         41.01         22.18         3.51 o
   2   0  14        155.27        185.14         5.12 o
   4   0  14         95.07         89.71         4.23 o
 -15   1  14          1.39         -4.19         2.10 o
 -14   1  14        173.44        162.52         4.23 o
 -13   1  14         20.00         11.91         2.31 o
 -12   1  14        125.82        110.74         3.33 o
 -11   1  14          1.10         -3.73         1.87 o
 -10   1  14         86.80        108.89         3.04 o
  -9   1  14         59.57         47.72         2.43 o
  -8   1  14        409.33        371.82         5.28 o
  -7   1  14         58.04         68.42         2.65 o
  -6   1  14         18.43         50.30         2.56 o
  -5   1  14         15.28         26.37         4.55 o
  -4   1  14        854.00        981.74         8.72 o
  -3   1  14          0.26         -2.73         1.58 o
  -2   1  14          0.32         -1.69         1.47 o
  -1   1  14         33.58         26.48         1.91 o
   0   1  14        126.46        121.96         3.05 o
   1   1  14         13.59          6.84         1.69 o
   2   1  14          4.31          1.70         1.57 o
   3   1  14         47.63         46.76         2.22 o
   4   1  14         48.56         45.80         2.37 o
 -15   2  14         47.29         47.17         2.96 o
 -14   2  14        156.27        130.75         3.88 o
 -13   2  14          8.37          5.55         2.26 o
 -12   2  14        106.81        106.59         3.23 o
 -11   2  14          0.88         -1.70         1.87 o
 -10   2  14        590.12        576.67         7.24 o
  -9   2  14         25.59         20.57         2.19 o
  -8   2  14        156.38        151.95         3.78 o
  -7   2  14        282.72        341.51         5.14 o
  -6   2  14       1020.60       1063.35        10.21 o
  -5   2  14         46.12         35.46         2.07 o
  -4   2  14         27.66         18.46         2.41 o
  -3   2  14         12.63          5.17         1.88 o
  -2   2  14        588.34        674.87         6.89 o
  -1   2  14          7.38          8.09         1.65 o
   0   2  14         15.24          9.65         1.68 o
   1   2  14         41.28         23.90         1.90 o
   2   2  14        220.31        243.44         3.95 o
   3   2  14         13.60         23.17         2.05 o
   4   2  14          1.34          1.57         1.87 o
 -15   3  14          1.41         -0.58         2.45 o
 -14   3  14         45.27         46.45         2.87 o
 -13   3  14          4.99          1.19         2.04 o
 -12   3  14        116.02         95.75         3.06 o
 -11   3  14          5.48          3.53         2.02 o
 -10   3  14        176.20        183.51         4.72 o
  -9   3  14          1.46         -1.77         1.96 o
  -8   3  14        314.26        296.54         4.92 o
  -7   3  14         96.58        101.06         2.99 o
  -6   3  14        233.55        239.70         4.30 o
  -5   3  14         25.79         38.76         2.13 o
  -4   3  14        420.83        421.72         5.04 o
  -3   3  14         20.55         14.36         1.82 o
  -2   3  14         44.43         45.54         2.12 o
  -1   3  14          2.25         -3.64         1.82 o
   0   3  14        304.82        326.22         4.64 o
   1   3  14         29.81         25.66         1.84 o
   2   3  14         50.24         63.25         2.17 o
   3   3  14         94.33        111.36         2.69 o
   4   3  14        199.53        215.38         4.08 o
 -14   4  14        120.66        132.07         3.89 o
 -13   4  14         10.09          8.12         2.31 o
 -12   4  14         39.04         47.74         2.57 o
 -11   4  14          1.31         -3.76         2.02 o
 -10   4  14        217.79        192.98         4.88 o
  -9   4  14         21.80         20.94         2.31 o
  -8   4  14        371.18        387.28         6.07 o
  -7   4  14          6.99         -1.79         1.90 o
  -6   4  14        459.57        420.29         4.97 o
  -5   4  14         18.95         16.41         1.85 o
  -4   4  14        393.55        372.19         4.78 o
  -3   4  14          2.24         -1.57         1.82 o
  -2   4  14        545.89        616.15         6.75 o
  -1   4  14         11.16          4.57         1.99 o
   0   4  14          5.78          3.95         1.75 o
   1   4  14          1.95         -2.70         1.48 o
   2   4  14        303.70        315.80         5.62 o
   3   4  14          0.78          5.08         1.49 o
 -14   5  14         63.93         72.74         3.44 o
 -13   5  14          0.25         -1.54         2.06 o
 -12   5  14         93.91         88.42         3.18 o
 -11   5  14        117.58        104.53         3.16 o
 -10   5  14         75.04         84.04         3.08 o
  -9   5  14         89.59         80.03         3.11 o
  -8   5  14        449.03        422.73         6.00 o
  -7   5  14         43.43         57.24         2.69 o
  -6   5  14        187.72        193.56         3.93 o
  -5   5  14        185.70        144.83         3.44 o
  -4   5  14        418.51        436.80         5.82 o
  -3   5  14          2.68          1.14         2.11 o
  -2   5  14        112.99        127.74         3.33 o
  -1   5  14         46.96         43.06         2.75 o
   0   5  14        279.01        289.26         4.21 o
   1   5  14          6.67          6.07         2.01 o
   2   5  14         35.35         41.48         1.91 o
   3   5  14         27.62         31.73         1.91 o
 -13   6  14         69.22         56.41         3.12 o
 -12   6  14        141.18        161.23         5.41 o
 -11   6  14          1.00          0.97         2.16 o
 -10   6  14        336.98        351.70         5.29 o
  -9   6  14         88.67         88.32         3.07 o
  -8   6  14         82.03        100.72         3.18 o
  -7   6  14        156.33        140.94         3.94 o
  -6   6  14        388.29        408.77         7.05 o
  -5   6  14         16.55         17.10         2.15 o
  -4   6  14        132.93        145.78         5.21 o
  -3   6  14         66.18         42.06         2.70 o
  -2   6  14        280.92        287.86         5.94 o
  -1   6  14         35.47         43.40         2.11 o
   0   6  14          5.42          0.22         1.48 o
   1   6  14          6.03         -0.92         1.52 o
   2   6  14         62.55         69.91         2.82 o
   3   6  14          2.88          1.92         1.56 o
 -13   7  14          3.37         -0.64         2.65 o
 -12   7  14        136.93        122.88         3.74 o
 -11   7  14         69.44         53.32         2.97 o
 -10   7  14         49.61         61.07         2.83 o
  -9   7  14         43.35         48.13         2.89 o
  -8   7  14        423.22        464.19         7.26 o
  -7   7  14         53.82         56.27         2.57 o
  -6   7  14         11.52         15.18         2.09 o
  -5   7  14        147.54        137.39         6.10 o
  -4   7  14        430.82        453.40         6.76 o
  -3   7  14          1.48          1.61         2.08 o
  -2   7  14          0.03          0.13         2.09 o
  -1   7  14        126.49        106.04         3.19 o
   0   7  14        146.32        163.44         3.35 o
   1   7  14         27.29         19.54         1.99 o
   2   7  14         14.95         13.83         1.76 o
 -12   8  14        136.18        151.71         4.52 o
 -11   8  14          1.40          0.57         2.38 o
 -10   8  14        246.01        258.50         5.05 o
  -9   8  14         27.62         25.03         2.44 o
  -8   8  14         31.93         41.46         2.61 o
  -7   8  14          1.48          2.54         2.13 o
  -6   8  14        209.72        216.71         4.73 o
  -5   8  14          3.54         -3.88         2.20 o
  -4   8  14          0.22          3.21         2.18 o
  -3   8  14         42.62         33.84         2.73 o
  -2   8  14        141.35        133.62         5.20 o
  -1   8  14          4.35          2.49         1.72 o
   0   8  14          2.42          7.48         1.86 o
   1   8  14         57.19         45.73         3.34 o
 -11   9  14          0.16         -4.59         2.46 o
 -10   9  14         31.71         26.83         2.78 o
  -9   9  14          2.99         -2.67         2.19 o
  -8   9  14        126.20        133.06         3.80 o
  -7   9  14         81.12         77.17         2.99 o
  -6   9  14         19.55         14.60         2.56 o
  -5   9  14          2.92         -3.34         2.41 o
  -4   9  14        190.35        208.20         5.13 o
  -3   9  14        116.02        107.67         4.23 o
  -2   9  14          5.80          5.35         2.16 o
  -1   9  14         15.93         16.35         2.12 o
   0   9  14        183.98        186.37         5.87 o
  -9  10  14         46.08         59.74         3.31 o
  -8  10  14         57.67         76.74         3.44 o
  -7  10  14          0.05         -1.16         2.63 o
  -6  10  14         67.17         64.55         3.72 o
  -5  10  14         73.30         75.18         3.90 o
  -4  10  14         49.25         52.26         3.19 o
  -3  10  14         20.31         14.08         2.60 o
  -2  10  14         59.54         54.90         3.17 o
 -13   0  15         37.13         25.03         3.80 o
 -11   0  15        168.43        162.25         5.60 o
  -9   0  15         62.27         63.58         3.65 o
  -7   0  15        496.41        606.43        11.14 o
  -5   0  15         28.87         45.25         3.82 o
  -3   0  15        403.28        376.23         6.53 o
  -1   0  15          0.18         -4.83         2.52 o
   1   0  15        105.60        103.57         4.76 o
   3   0  15         19.99         15.95         3.04 o
 -14   1  15          2.24          1.04         2.35 o
 -13   1  15        189.59        196.46         4.88 o
 -12   1  15         23.69         20.46         2.47 o
 -11   1  15         93.88         86.53         3.08 o
 -10   1  15          1.54          0.50         1.90 o
  -9   1  15        287.22        287.57         4.72 o
  -8   1  15          1.10          0.42         1.96 o
  -7   1  15        103.05         98.49         3.05 o
  -6   1  15         31.22         36.92         2.56 o
  -5   1  15        380.27        396.60         5.69 o
  -4   1  15        148.90        147.60         3.80 o
  -3   1  15         39.30         38.41         2.20 o
  -2   1  15         62.75         47.36         2.50 o
  -1   1  15        287.11        304.95         5.12 o
   0   1  15         39.93         37.93         2.42 o
   1   1  15         48.23         47.31         2.63 o
   2   1  15          1.05          0.51         1.86 o
 -14   2  15          1.25         -0.64         2.32 o
 -13   2  15          1.29         -3.09         2.27 o
 -12   2  15         28.76         22.05         2.42 o
 -11   2  15        293.02        311.98         5.23 o
 -10   2  15         25.52         28.08         2.37 o
  -9   2  15         23.53         20.79         2.19 o
  -8   2  15         15.98          2.61         1.97 o
  -7   2  15        232.06        273.66         4.86 o
  -6   2  15        123.42        147.66         3.70 o
  -5   2  15        325.86        316.26         4.72 o
  -4   2  15        136.71        149.98         3.83 o
  -3   2  15        254.18        276.06         4.68 o
  -2   2  15         60.42         55.29         2.95 o
  -1   2  15        101.48         86.35         3.03 o
   0   2  15         38.34         35.96         2.31 o
   1   2  15         57.98         59.62         2.48 o
   2   2  15         43.95         46.09         2.38 o
 -14   3  15          0.85          0.84         2.45 o
 -13   3  15        140.43        124.38         4.03 o
 -12   3  15          8.66          8.14         2.24 o
 -11   3  15          0.03          1.58         2.08 o
 -10   3  15          0.55         -1.83         2.08 o
  -9   3  15        327.14        340.25         5.65 o
  -8   3  15         18.15         13.36         2.16 o
  -7   3  15        228.07        229.86         4.57 o
  -6   3  15         36.79         38.33         2.41 o
  -5   3  15        213.68        275.12         4.48 o
  -4   3  15          1.18          0.39         1.93 o
  -3   3  15        701.98        734.60         8.20 o
  -2   3  15          2.52          1.06         2.30 o
  -1   3  15        163.28        155.58         4.11 o
   0   3  15         45.35         40.04         2.45 o
   1   3  15        191.66        228.46         4.36 o
   2   3  15          5.55          5.33         1.97 o
 -13   4  15         32.77         37.88         2.88 o
 -12   4  15         20.17         18.49         2.42 o
 -11   4  15        155.71        156.61         4.48 o
 -10   4  15         17.05         12.10         2.48 o
  -9   4  15         22.98         17.04         2.55 o
  -8   4  15         40.34         30.12         2.73 o
  -7   4  15        264.83        294.09         4.91 o
  -6   4  15          0.24         -3.06         1.78 o
  -5   4  15        436.98        437.16         5.39 o
  -4   4  15         12.04         13.08         2.75 o
  -3   4  15        234.58        299.50         5.56 o
  -2   4  15          0.04         -1.27         2.11 o
  -1   4  15        262.19        284.21         5.90 o
   0   4  15          3.96          1.40         2.00 o
   1   4  15         26.30         31.12         2.35 o
   2   4  15          4.61          5.88         1.88 o
 -13   5  15        122.85        115.43         3.56 o
 -12   5  15          1.13          0.97         2.44 o
 -11   5  15          3.08         -2.33         2.20 o
 -10   5  15         58.46         42.19         3.03 o
  -9   5  15        263.46        274.09         5.96 o
  -8   5  15          0.51         -0.70         2.30 o
  -7   5  15         75.69         70.22         2.78 o
  -6   5  15          0.52         -3.38         1.75 o
  -5   5  15        308.07        344.86         4.89 o
  -4   5  15        114.68        109.58         4.67 o
  -3   5  15        316.00        333.53         6.19 o
  -2   5  15         50.06         42.76         2.53 o
  -1   5  15        116.85        120.32         4.59 o
   0   5  15          4.56          4.92         1.84 o
   1   5  15         95.59        107.84         3.43 o
 -12   6  15         94.59         99.78         3.67 o
 -11   6  15        166.35        173.50         5.25 o
 -10   6  15         19.91         12.52         2.59 o
  -9   6  15         46.11         33.65         2.80 o
  -8   6  15         66.31         58.05         2.89 o
  -7   6  15        292.72        299.92         5.37 o
  -6   6  15         10.40          7.47         1.92 o
  -5   6  15         14.66         14.74         2.46 o
  -4   6  15          5.26          2.74         2.50 o
  -3   6  15        200.37        216.15         6.12 o
  -2   6  15          0.59         -2.50         2.54 o
  -1   6  15         15.69         16.92         2.83 o
   0   6  15          2.88          0.67         1.99 o
   1   6  15         30.42         24.30         2.30 o
 -11   7  15         54.89         52.87         3.04 o
 -10   7  15         28.42         21.95         2.55 o
  -9   7  15        142.99        161.72         4.24 o
  -8   7  15          1.01          2.32         2.27 o
  -7   7  15         15.29         14.67         2.33 o
  -6   7  15         24.80         18.37         2.45 o
  -5   7  15        249.65        257.68         5.89 o
  -4   7  15          1.49          0.31         2.52 o
  -3   7  15          0.38         -0.91         2.10 o
  -2   7  15          1.95         -2.63         2.49 o
  -1   7  15        124.09        134.85         4.52 o
   0   7  15          0.35          2.94         2.22 o
 -10   8  15          0.05         -2.32         2.33 o
  -9   8  15         58.47         52.48         3.00 o
  -8   8  15         67.05         70.52         3.14 o
  -7   8  15        152.04        172.98         4.87 o
  -6   8  15          0.40          0.84         2.51 o
  -5   8  15          8.77         10.73         2.84 o
  -4   8  15        140.04        143.70         7.21 o
  -3   8  15         90.77         90.20         3.87 o
  -2   8  15         10.79          9.23         4.09 o
  -1   8  15          6.58          6.84         2.89 o
  -8   9  15          3.93          3.27         2.34 o
  -7   9  15         39.93         38.28         3.00 o
  -6   9  15         91.36         88.87         4.00 o
  -5   9  15        134.64        177.64         5.69 o
  -4   9  15         11.90         18.86         3.62 o
  -3   9  15          0.12          0.50         2.93 o
 -12   0  16         37.84         35.02         3.98 o
 -10   0  16          4.03         -1.93         2.68 o
  -8   0  16        113.54        113.66         4.87 o
  -6   0  16         96.21         88.37         4.91 o
  -4   0  16          9.43         10.39         2.90 o
  -2   0  16        449.18        512.04         9.50 o
   0   0  16         19.02         48.73         4.86 o
 -13   1  16         16.05          8.75         2.60 o
 -12   1  16         77.40         68.96         3.10 o
 -11   1  16         18.14         16.07         2.40 o
 -10   1  16         60.72         65.47         2.77 o
  -9   1  16         66.13         62.61         2.72 o
  -8   1  16        107.36         95.74         3.22 o
  -7   1  16         22.55         13.64         2.37 o
  -6   1  16        103.45         92.27         3.22 o
  -5   1  16         75.99         62.72         2.86 o
  -4   1  16        287.74        334.10         5.58 o
  -3   1  16          3.79         10.68         2.06 o
  -2   1  16          2.30          7.21         2.44 o
  -1   1  16         13.90          8.81         2.54 o
   0   1  16        224.48        271.76         6.48 o
 -13   2  16          2.92          6.18         2.58 o
 -12   2  16         49.62         57.09         3.00 o
 -11   2  16         55.35         45.15         2.75 o
 -10   2  16        143.82        128.00         4.44 o
  -9   2  16         18.54         19.61         2.45 o
  -8   2  16          0.09          4.20         2.16 o
  -7   2  16        104.11        111.00         3.29 o
  -6   2  16        220.26        217.23         4.71 o
  -5   2  16          0.04         -2.87         2.08 o
  -4   2  16         34.29         38.01         2.36 o
  -3   2  16          0.16         -4.20         2.28 o
  -2   2  16        243.03        255.27         5.40 o
  -1   2  16         26.97         25.62         2.49 o
   0   2  16          5.89          9.69         2.33 o
 -12   3  16        242.06        239.78         5.78 o
 -11   3  16          0.04         -2.25         2.19 o
 -10   3  16         23.93         29.30         2.78 o
  -9   3  16         42.67         45.26         2.73 o
  -8   3  16        399.81        404.05         5.90 o
  -7   3  16          0.50          1.55         2.19 o
  -6   3  16          7.58          3.33         2.10 o
  -5   3  16         31.32         17.79         2.20 o
  -4   3  16        169.36        179.29         4.71 o
  -3   3  16          2.59         -1.67         2.27 o
  -2   3  16          0.38         -4.50         2.25 o
  -1   3  16          0.05         -4.32         2.16 o
   0   3  16         49.98         51.43         2.64 o
 -12   4  16         15.17         22.10         2.76 o
 -11   4  16          4.07         -0.28         2.50 o
 -10   4  16        319.38        333.94         6.09 o
  -9   4  16          3.80          4.47         2.47 o
  -8   4  16          4.30          4.83         2.34 o
  -7   4  16          0.03         -1.59         2.03 o
  -6   4  16        335.68        331.11         5.23 o
  -5   4  16         47.79         55.96         2.43 o
  -4   4  16         16.50         28.15         2.56 o
  -3   4  16          2.73         -3.77         2.38 o
  -2   4  16         96.97        101.91         3.60 o
  -1   4  16          4.26          2.13         2.25 o
 -11   5  16          1.47          0.62         2.57 o
 -10   5  16         13.68         17.99         2.80 o
  -9   5  16          7.55          5.99         2.49 o
  -8   5  16        246.15        278.46         5.63 o
  -7   5  16         14.28         13.97         2.43 o
  -6   5  16          3.15          8.32         2.09 o
  -5   5  16          8.46          6.17         2.50 o
  -4   5  16        163.07        173.09         4.80 o
  -3   5  16         27.91         24.00         2.61 o
  -2   5  16          2.54         -0.17         2.58 o
  -1   5  16         20.18         18.21         2.48 o
 -10   6  16         84.13         73.96         3.71 o
  -9   6  16          2.20         -4.67         2.33 o
  -8   6  16         22.65         23.28         2.79 o
  -7   6  16          4.07          5.88         2.32 o
  -6   6  16        198.77        233.46         4.90 o
  -5   6  16         42.01         57.39         3.51 o
  -4   6  16         12.52         14.21         3.13 o
  -3   6  16         25.74         25.04         4.25 o
  -2   6  16        193.19        214.84         7.13 o
  -9   7  16          3.91         -1.84         2.41 o
  -8   7  16         51.72         51.91         3.00 o
  -7   7  16          5.38          3.88         2.33 o
  -6   7  16         26.76         30.46         3.07 o
  -5   7  16         52.13         47.43         3.48 o
  -4   7  16        134.21        144.06         4.70 o
  -3   7  16          6.88          5.53         2.70 o
 -11   0  17        196.98        216.83         6.77 o
  -9   0  17         43.13         33.54         3.58 o
  -7   0  17        595.75        671.53        11.42 o
  -5   0  17        144.73        173.18         7.03 o
  -3   0  17         86.03        104.47         5.44 o
 -11   1  17         16.20          9.51         2.41 o
 -10   1  17          9.61          3.71         2.27 o
  -9   1  17        186.88        207.54         4.75 o
  -8   1  17         46.71         52.83         3.12 o
  -7   1  17         85.54         81.54         3.40 o
  -6   1  17         21.26         24.29         2.62 o
  -5   1  17        127.20        161.86         4.29 o
  -4   1  17          2.66          6.69         2.29 o
  -3   1  17        128.51        147.99         4.95 o
  -2   1  17          1.60          5.25         2.83 o
 -11   2  17        137.62        160.73         4.45 o
 -10   2  17          9.87          3.32         2.34 o
  -9   2  17         53.96         42.83         2.84 o
  -8   2  17         68.14         67.37         2.97 o
  -7   2  17         48.67         59.61         3.00 o
  -6   2  17         17.04         14.30         3.23 o
  -5   2  17         88.39         89.17         3.34 o
  -4   2  17         19.81         15.50         2.51 o
  -3   2  17         56.87         69.36         3.58 o
 -10   3  17          0.04         -3.76         2.39 o
  -9   3  17          4.10          0.96         2.33 o
  -8   3  17          0.79          0.45         2.28 o
  -7   3  17         43.59         40.41         2.79 o
  -6   3  17          2.84         -4.19         2.09 o
  -5   3  17          8.97          7.05         2.21 o
  -4   3  17          0.95         -4.38         2.22 o
  -3   3  17         30.16         24.36         3.13 o
  -9   4  17         12.57          3.73         2.51 o
  -8   4  17          6.72         -3.80         2.21 o
  -7   4  17          4.12         -0.23         2.12 o
  -6   4  17          0.01         -3.98         1.99 o
  -5   4  17          4.63          1.53         2.25 o
  -4   4  17         10.67          2.32         2.55 o
  -8   5  17         11.34         10.45         2.57 o
  -7   5  17         22.70         15.54         2.43 o
  -6   5  17         91.46         79.00         4.52 o
  -5   5  17         42.59         45.32         3.50 o
                                                
